# Supplementary material for: Bis[μ-2-(4-hy­droxy­phen­yl)acetato]-κ3 O,O′:O;κ3 O:O,O′-bis­{aqua­(4,4′-bipyridine-κN)bis­[2-(4-hy­droxy­phen­yl)acetato-κ2 O,O′]thulium(III)} mono­hydrate
Source: Acta Crystallogr Sect E Struct Rep Online. 2010 Oct 31;66(Pt 11):m1497. doi: 10.1107/S1600536810043898 (PMC3009223; doi:10.1107/S1600536810043898)
Supplement: Supplementary file 1 [file e-66-m1497-sup1.cif]

##############################################################################
###                                                                        ###
###        Electronic paper (Acta Crystallographica Section E)             ###
###                                                                        ###
##############################################################################
#                                                                            #
# This CIF contains the data in a paper accepted for publication in Acta     #
# Crystallographica Section E. It conforms to the requirements of Notes      #
# for Authors for Section E, and has been peer reviewed under the auspices   #
# of the IUCr Commission on Journals.                                        #
#                                                                            #
# Full details of the Crystallographic Information File format               #
# are given in the paper "The Crystallographic Information File (CIF):       #
# a New Standard Archive File for Crystallography" by S. R. Hall, F. H.      #
# Allen and I. D. Brown [Acta Cryst. (1991), A47, 655-685].                  #
#                                                                            #
# The current version of the core CIF dictionary is obtainable from          #
# ftp://ftp.iucr.org/pub/cif_core.dic. The current version number is 2.4.    #
#                                                                            #
# Software is freely available for graphical display of the structure(s) in  #
# this CIF.  For information consult the CIF home page http://www.iucr.org/  #
# cif/home.html                                                              #
#                                                                            #
# This file may be used for bona fide research purposes within the           #
# scientific community so long as proper attribution is given to the journal # 
# article from which it was obtained.                                        #
#                                                                            #
##############################################################################
                                             
data_I
_audit_creation_method     <i>SHELXL97</i>
_chemical_name_systematic
;
Bis[\m-2-(4-hydroxyphenyl)acetato]-
\k^3^<i>O</i>,<i>O</i>':<i>O</i>;\k^3^<i>O</i>:<i>O</i>,<i>O</i>'-
bis{aqua(4,4'-bipyridine-\k<i>N</i>)bis[2-(4-
hydroxyphenyl)acetato-\k^2^<i>O</i>,<i>O</i>']thulium(III)} monohydrate
;
_chemical_name_common     ?
_chemical_formula_moiety     'C68 H62 N4 O20 Tm2, H2 O'
_chemical_formula_sum     'C68 H64 N4 O21 Tm2'
_chemical_formula_iupac     '[Tm2 (C8 H7 O3)6 (C10 H8 N2)2 (H2 O)2], H2 O'
_chemical_formula_weight     1611.10
_chemical_melting_point     ?
_symmetry_cell_setting     triclinic
_symmetry_space_group_name_H-M     'P -1'
_symmetry_space_group_name_Hall     '-P 1'
loop_
    _symmetry_equiv_pos_as_xyz
    'x, y, z'
    '-x, -y, -z'
_cell_length_a     11.69990(10)
_cell_length_b     16.1522(2)
_cell_length_c     18.4294(2)
_cell_angle_alpha     83.2940(10)
_cell_angle_beta     72.3740(10)
_cell_angle_gamma     71.3800(10)
_cell_volume     3144.75(6)
_cell_formula_units_Z     2
_cell_measurement_reflns_used     9775
_cell_measurement_theta_min     1.74
_cell_measurement_theta_max     27.70
_cell_measurement_temperature     296(2)
_exptl_crystal_description     block
_exptl_crystal_colour     colourless
_exptl_crystal_size_max     0.215
_exptl_crystal_size_mid     0.056
_exptl_crystal_size_min     0.053
_exptl_crystal_density_diffrn     1.701
_exptl_crystal_density_meas     ?
_exptl_crystal_density_method     'not measured'
_exptl_crystal_F_000     1612
_exptl_absorpt_coefficient_mu     2.886
_exptl_absorpt_correction_type     empirical
_exptl_absorpt_process_details     '(SADABS; Sheldrick, 1996)'
_exptl_absorpt_correction_T_min     .824
_exptl_absorpt_correction_T_max     .858
_exptl_special_details
;
;
_diffrn_ambient_temperature     296(2)
_diffrn_radiation_type     MoK\a
_diffrn_radiation_wavelength     0.71073
_diffrn_radiation_source     'fine-focus sealed tube'
_diffrn_radiation_monochromator     graphite
_diffrn_measurement_device_type     'Bruker SMART CCD area-detector'
_diffrn_measurement_method     'phi and omega scans'
_diffrn_detector_area_resol_mean     ?
_diffrn_reflns_number     48805
_diffrn_reflns_av_R_equivalents     0.0293
_diffrn_reflns_av_sigmaI/netI     0.0311
_diffrn_reflns_theta_min     1.16
_diffrn_reflns_theta_max     27.64
_diffrn_reflns_theta_full     27.64
_diffrn_measured_fraction_theta_max     0.977
_diffrn_measured_fraction_theta_full     0.977
_diffrn_reflns_limit_h_min     -15
_diffrn_reflns_limit_h_max     15
_diffrn_reflns_limit_k_min     -21
_diffrn_reflns_limit_k_max     21
_diffrn_reflns_limit_l_min     -24
_diffrn_reflns_limit_l_max     23
_diffrn_standards_number     ?
_diffrn_standards_interval_count     ?
_diffrn_standards_interval_time     ?
_diffrn_standards_decay_%     ?
_refine_special_details
;
Refinement of <i>F</i>^2^ against ALL reflections. The weighted <i>R</i>-factor
<i>wR</i> and goodness of fit <i>S</i> are based on <i>F</i>^2^, conventional
<i>R</i>-factors <i>R</i> are based on <i>F</i>, with <i>F</i> set to zero for
negative <i>F</i>^2^. The threshold expression of <i>F</i>^2^ >
\s(<i>F</i>^2^) is used only for calculating <i>R</i>-factors(gt) <i>etc</i>.
and is not relevant to the choice of reflections for refinement.
<i>R</i>-factors based on <i>F</i>^2^ are statistically about twice as large
as those based on <i>F</i>, and <i>R</i>- factors based on ALL data will be
even larger.
;
_reflns_number_total     14320
_reflns_number_gt     11902
_reflns_threshold_expression     I>2\s(I)
_refine_ls_structure_factor_coef     Fsqd
_refine_ls_matrix_type     full
_refine_ls_R_factor_all     0.0317
_refine_ls_R_factor_gt     0.0230
_refine_ls_wR_factor_gt     0.0488
_refine_ls_wR_factor_ref     0.0526
_refine_ls_goodness_of_fit_ref     0.927
_refine_ls_restrained_S_all     0.927
_refine_ls_number_reflns     14320
_refine_ls_number_parameters     875
_refine_ls_number_restraints     9
_refine_ls_hydrogen_treatment     mixed
_refine_ls_weighting_scheme     calc
_refine_ls_weighting_details
         'calc w=1/[\s^2^(Fo^2^)+(0.0219P)^2^+2.5538P] where P=(Fo^2^+2Fc^2^)/3'
_atom_sites_solution_hydrogens     geom
_atom_sites_solution_primary     direct
_atom_sites_solution_secondary     difmap
_refine_ls_shift/su_max     0.002
_refine_ls_shift/su_mean     0.000
_refine_diff_density_max     0.809
_refine_diff_density_min     -0.719
_refine_ls_extinction_method     none
_refine_ls_extinction_coef     ?
loop_
    _atom_type_symbol
    _atom_type_description
    _atom_type_scat_dispersion_real
    _atom_type_scat_dispersion_imag
    _atom_type_scat_source
    'C' 'C' 0.0033 0.0016
                         'International Tables Vol C Tables 4.2.6.8 and 6.1.1.4'
    'H' 'H' 0.0000 0.0000
                         'International Tables Vol C Tables 4.2.6.8 and 6.1.1.4'
    'N' 'N' 0.0061 0.0033
                         'International Tables Vol C Tables 4.2.6.8 and 6.1.1.4'
    'O' 'O' 0.0106 0.0060
                         'International Tables Vol C Tables 4.2.6.8 and 6.1.1.4'
    'Tm' 'Tm' -0.3139 5.2483
                         'International Tables Vol C Tables 4.2.6.8 and 6.1.1.4'
_computing_data_collection     'APEX2 (Bruker, 2006)'
_computing_cell_refinement     'SAINT (Bruker, 2006)'
_computing_data_reduction     'SAINT (Bruker, 2006)'
_computing_structure_solution     'SHELXS97 (Sheldrick, 2008)'
_computing_structure_refinement     'SHELXL97 (Sheldrick, 2008)'
_computing_molecular_graphics     'XP (Sheldrick, 2008)'
_computing_publication_material     'SHELXL97 (Sheldrick, 2008)'
loop_
    _atom_site_type_symbol
    _atom_site_label
    _atom_site_fract_x
    _atom_site_fract_y
    _atom_site_fract_z
    _atom_site_U_iso_or_equiv
    _atom_site_adp_type
    _atom_site_calc_flag
    _atom_site_refinement_flags
    _atom_site_occupancy
    _atom_site_disorder_assembly
    _atom_site_disorder_group
    Tm Tm1 0.272893(10) 0.363596(6) 0.281576(6) 0.02507(3) Uani d . 1 . .
    Tm Tm2 0.131092(10) 0.207933(6) 0.198069(6) 0.02443(3) Uani d . 1 . .
    N N1 0.3116(2) 0.50754(13) 0.28166(13) 0.0322(5) Uani d . 1 . .
    N N2 0.3909(3) 0.92956(18) 0.2257(2) 0.0645(9) Uani d . 1 . .
    N N3 0.0886(2) 0.06565(13) 0.19142(13) 0.0316(5) Uani d . 1 . .
    N N4 0.0372(3) -0.36400(18) 0.2271(2) 0.0660(10) Uani d . 1 . .
    C C1 0.2254(3) 0.50686(18) 0.51505(15) 0.0344(6) Uani d . 1 . .
    C C2 0.3414(3) 0.5135(2) 0.47165(17) 0.0431(7) Uani d . 1 . .
    H H2A 0.3982 0.4666 0.4423 0.052 Uiso calc R 1 . .
    C C3 0.3746(3) 0.5887(2) 0.47106(18) 0.0469(8) Uani d . 1 . .
    H H3A 0.4527 0.5923 0.4409 0.056 Uiso calc R 1 . .
    C C4 0.2926(3) 0.65763(19) 0.51483(18) 0.0415(7) Uani d . 1 . .
    C C5 0.1780(3) 0.6518(2) 0.55957(19) 0.0469(8) Uani d . 1 . .
    H H5A 0.1228 0.6981 0.5902 0.056 Uiso calc R 1 . .
    C C6 0.1444(3) 0.57766(19) 0.55934(17) 0.0424(7) Uani d . 1 . .
    H H6A 0.0659 0.5749 0.5894 0.051 Uiso calc R 1 . .
    C C7 0.1871(3) 0.42530(19) 0.51734(16) 0.0400(7) Uani d . 1 . .
    H H7A 0.2314 0.3800 0.5470 0.048 Uiso calc R 1 . .
    H H7B 0.0977 0.4379 0.5422 0.048 Uiso calc R 1 . .
    C C8 0.2159(3) 0.39289(19) 0.43848(16) 0.0374(7) Uani d . 1 . .
    C C9 0.6223(3) 0.09082(17) 0.30142(18) 0.0381(7) Uani d . 1 . .
    C C10 0.6025(3) 0.05960(19) 0.37533(19) 0.0499(8) Uani d . 1 . .
    H H10A 0.5885 0.0971 0.4139 0.060 Uiso calc R 1 . .
    C C11 0.6029(3) -0.0259(2) 0.39428(18) 0.0507(8) Uani d . 1 . .
    H H11A 0.5899 -0.0456 0.4447 0.061 Uiso calc R 1 . .
    C C12 0.6226(3) -0.08143(17) 0.33756(17) 0.0382(7) Uani d . 1 . .
    C C13 0.6405(3) -0.05130(19) 0.26372(18) 0.0470(8) Uani d . 1 . .
    H H13A 0.6528 -0.0886 0.2254 0.056 Uiso calc R 1 . .
    C C14 0.6403(3) 0.03341(19) 0.24605(18) 0.0453(7) Uani d . 1 . .
    H H14A 0.6525 0.0528 0.1956 0.054 Uiso calc R 1 . .
    C C15 0.6242(3) 0.18338(18) 0.2810(2) 0.0490(8) Uani d . 1 . .
    H H15A 0.6894 0.1832 0.2336 0.059 Uiso calc R 1 . .
    H H15B 0.6471 0.2045 0.3201 0.059 Uiso calc R 1 . .
    C C16 0.5023(3) 0.24669(17) 0.27218(16) 0.0330(6) Uani d . 1 . .
    C C17 0.2733(3) 0.45381(19) 0.01336(16) 0.0412(7) Uani d . 1 . .
    C C18 0.1479(3) 0.5009(2) 0.02823(17) 0.0473(8) Uani d . 1 . .
    H H18A 0.0874 0.4741 0.0550 0.057 Uiso calc R 1 . .
    C C19 0.1101(3) 0.5874(2) 0.00401(17) 0.0443(7) Uani d . 1 . .
    H H19A 0.0250 0.6180 0.0144 0.053 Uiso calc R 1 . .
    C C20 0.1992(3) 0.62794(18) -0.03564(16) 0.0372(6) Uani d . 1 . .
    C C21 0.3254(3) 0.58146(19) -0.05033(17) 0.0411(7) Uani d . 1 . .
    H H21A 0.3860 0.6084 -0.0766 0.049 Uiso calc R 1 . .
    C C22 0.3618(3) 0.49529(18) -0.02619(17) 0.0412(7) Uani d . 1 . .
    H H22A 0.4469 0.4646 -0.0366 0.049 Uiso calc R 1 . .
    C C23 0.3133(4) 0.3601(2) 0.04063(17) 0.0562(10) Uani d . 1 . .
    H H23A 0.2593 0.3297 0.0320 0.067 Uiso calc R 1 . .
    H H23B 0.3987 0.3317 0.0110 0.067 Uiso calc R 1 . .
    C C24 0.3075(3) 0.35233(16) 0.12355(15) 0.0314(6) Uani d . 1 . .
    C C25 0.1425(3) 0.11458(18) 0.47590(16) 0.0367(7) Uani d . 1 . .
    C C26 0.0402(3) 0.10736(19) 0.53550(17) 0.0424(7) Uani d . 1 . .
    H H26A -0.0283 0.1566 0.5510 0.051 Uiso calc R 1 . .
    C C27 0.0384(3) 0.02770(19) 0.57234(16) 0.0405(7) Uani d . 1 . .
    H H27A -0.0307 0.0238 0.6125 0.049 Uiso calc R 1 . .
    C C28 0.1387(3) -0.04523(18) 0.54933(16) 0.0348(6) Uani d . 1 . .
    C C29 0.2426(3) -0.03927(19) 0.49047(17) 0.0410(7) Uani d . 1 . .
    H H29A 0.3111 -0.0886 0.4751 0.049 Uiso calc R 1 . .
    C C30 0.2432(3) 0.04091(19) 0.45486(17) 0.0412(7) Uani d . 1 . .
    H H30A 0.3134 0.0451 0.4157 0.049 Uiso calc R 1 . .
    C C31 0.1453(3) 0.19992(18) 0.43314(16) 0.0422(7) Uani d . 1 . .
    H H31A 0.0820 0.2472 0.4640 0.051 Uiso calc R 1 . .
    H H31B 0.2266 0.2080 0.4266 0.051 Uiso calc R 1 . .
    C C32 0.1228(2) 0.20683(16) 0.35645(15) 0.0291(6) Uani d . 1 . .
    C C33 -0.2525(2) 0.47879(16) 0.24482(16) 0.0306(6) Uani d . 1 . .
    C C34 -0.2101(3) 0.51760(18) 0.17474(16) 0.0382(7) Uani d . 1 . .
    H H34A -0.1722 0.4833 0.1317 0.046 Uiso calc R 1 . .
    C C35 -0.2230(3) 0.60530(18) 0.16748(17) 0.0403(7) Uani d . 1 . .
    H H35A -0.1942 0.6297 0.1198 0.048 Uiso calc R 1 . .
    C C36 -0.2785(3) 0.65763(17) 0.23061(17) 0.0374(6) Uani d . 1 . .
    C C37 -0.3210(3) 0.62041(18) 0.30082(16) 0.0396(7) Uani d . 1 . .
    H H37A -0.3586 0.6548 0.3438 0.048 Uiso calc R 1 . .
    C C38 -0.3077(3) 0.53177(17) 0.30730(16) 0.0370(6) Uani d . 1 . .
    H H38A -0.3367 0.5074 0.3549 0.044 Uiso calc R 1 . .
    C C39 -0.2391(2) 0.38273(16) 0.25170(17) 0.0358(6) Uani d . 1 . .
    H H39A -0.2838 0.3699 0.3032 0.043 Uiso calc R 1 . .
    H H39B -0.2799 0.3697 0.2176 0.043 Uiso calc R 1 . .
    C C40 -0.1067(2) 0.32280(16) 0.23423(15) 0.0284(5) Uani d . 1 . .
    C C41 0.2331(3) 0.05730(18) -0.04364(15) 0.0384(7) Uani d . 1 . .
    C C42 0.3523(3) 0.00665(19) -0.04008(16) 0.0407(7) Uani d . 1 . .
    H H42A 0.4084 0.0340 -0.0351 0.049 Uiso calc R 1 . .
    C C43 0.3894(3) -0.0831(2) -0.04371(17) 0.0451(7) Uani d . 1 . .
    H H43A 0.4703 -0.1155 -0.0424 0.054 Uiso calc R 1 . .
    C C44 0.3065(3) -0.1248(2) -0.04932(18) 0.0459(7) Uani d . 1 . .
    C C45 0.1883(3) -0.0759(2) -0.05398(18) 0.0492(8) Uani d . 1 . .
    H H45A 0.1325 -0.1036 -0.0588 0.059 Uiso calc R 1 . .
    C C46 0.1527(3) 0.0138(2) -0.05150(17) 0.0449(7) Uani d . 1 . .
    H H46A 0.0730 0.0460 -0.0552 0.054 Uiso calc R 1 . .
    C C47 0.1897(3) 0.15558(19) -0.03641(17) 0.0455(7) Uani d . 1 . .
    H H47A 0.2525 0.1796 -0.0712 0.055 Uiso calc R 1 . .
    H H47B 0.1123 0.1797 -0.0510 0.055 Uiso calc R 1 . .
    C C48 0.1678(3) 0.18238(17) 0.04343(16) 0.0355(6) Uani d . 1 . .
    C C49 0.2289(3) 0.57610(17) 0.32173(16) 0.0349(6) Uani d . 1 . .
    H H49A 0.1558 0.5686 0.3559 0.042 Uiso calc R 1 . .
    C C50 0.2461(3) 0.65735(17) 0.31520(17) 0.0372(6) Uani d . 1 . .
    H H50A 0.1856 0.7030 0.3446 0.045 Uiso calc R 1 . .
    C C51 0.3534(3) 0.67103(17) 0.26491(17) 0.0354(6) Uani d . 1 . .
    C C52 0.4413(3) 0.59957(18) 0.22479(18) 0.0424(7) Uani d . 1 . .
    H H52A 0.5163 0.6051 0.1915 0.051 Uiso calc R 1 . .
    C C53 0.4172(3) 0.52025(18) 0.23434(18) 0.0394(7) Uani d . 1 . .
    H H53A 0.4772 0.4732 0.2066 0.047 Uiso calc R 1 . .
    C C54 0.4488(4) 0.8688(2) 0.1743(3) 0.0765(13) Uani d . 1 . .
    H H54A 0.4979 0.8839 0.1278 0.092 Uiso calc R 1 . .
    C C55 0.4421(3) 0.7834(2) 0.1839(2) 0.0607(10) Uani d . 1 . .
    H H55A 0.4841 0.7436 0.1448 0.073 Uiso calc R 1 . .
    C C56 0.3716(3) 0.75945(17) 0.25284(19) 0.0408(7) Uani d . 1 . .
    C C57 0.3143(4) 0.8218(2) 0.3081(2) 0.0612(10) Uani d . 1 . .
    H H57A 0.2681 0.8083 0.3561 0.073 Uiso calc R 1 . .
    C C58 0.3261(4) 0.9047(2) 0.2914(2) 0.0694(11) Uani d . 1 . .
    H H58A 0.2853 0.9460 0.3293 0.083 Uiso calc R 1 . .
    C C59 0.1759(3) -0.00021(17) 0.14963(16) 0.0369(6) Uani d . 1 . .
    H H59A 0.2497 0.0096 0.1185 0.044 Uiso calc R 1 . .
    C C60 0.1618(3) -0.08216(17) 0.15046(17) 0.0417(7) Uani d . 1 . .
    H H60A 0.2245 -0.1253 0.1194 0.050 Uiso calc R 1 . .
    C C61 0.0551(3) -0.10025(17) 0.19724(16) 0.0360(6) Uani d . 1 . .
    C C62 -0.0371(3) -0.03130(18) 0.23823(18) 0.0419(7) Uani d . 1 . .
    H H62A -0.1123 -0.0392 0.2690 0.050 Uiso calc R 1 . .
    C C63 -0.0176(3) 0.04962(18) 0.23345(17) 0.0390(7) Uani d . 1 . .
    H H63A -0.0818 0.0952 0.2609 0.047 Uiso calc R 1 . .
    C C64 0.1173(5) -0.3399(2) 0.1670(2) 0.0687(12) Uani d . 1 . .
    H H64A 0.1722 -0.3822 0.1322 0.082 Uiso calc R 1 . .
    C C65 0.1234(4) -0.2547(2) 0.1534(2) 0.0609(10) Uani d . 1 . .
    H H65A 0.1800 -0.2408 0.1099 0.073 Uiso calc R 1 . .
    C C66 0.0447(3) -0.19095(17) 0.20522(19) 0.0428(7) Uani d . 1 . .
    C C67 -0.0402(3) -0.2154(2) 0.2672(2) 0.0607(10) Uani d . 1 . .
    H H67A -0.0962 -0.1745 0.3030 0.073 Uiso calc R 1 . .
    C C68 -0.0408(4) -0.3015(2) 0.2753(3) 0.0711(12) Uani d . 1 . .
    H H68A -0.0994 -0.3166 0.3170 0.085 Uiso calc R 1 . .
    O O1W 0.09088(18) 0.45657(11) 0.25384(12) 0.0359(4) Uani d D 1 . .
    O O1 0.3149(2) 0.33406(14) 0.41036(12) 0.0498(5) Uani d . 1 . .
    O O2W 0.32075(18) 0.11468(11) 0.21618(13) 0.0378(5) Uani d D 1 . .
    O O2 0.1408(2) 0.42768(13) 0.39911(11) 0.0422(5) Uani d . 1 . .
    O O3 0.3283(2) 0.73172(15) 0.51250(15) 0.0641(7) Uani d . 1 . .
    H H3B 0.2698 0.7695 0.5384 0.076(14) Uiso calc R 1 . .
    O O3W 0.5549(3) 0.76744(16) 0.49078(15) 0.0607(6) Uani d D 1 . .
    O O4 0.49211(18) 0.32622(12) 0.26334(13) 0.0439(5) Uani d . 1 . .
    O O5 0.41074(17) 0.21987(11) 0.27557(12) 0.0370(4) Uani d . 1 . .
    O O6 0.6261(2) -0.16739(13) 0.35175(13) 0.0607(7) Uani d . 1 . .
    H H6B 0.5991 -0.1756 0.3977 0.091 Uiso calc R 1 . .
    O O7 0.3518(2) 0.39828(13) 0.15010(11) 0.0449(5) Uani d . 1 . .
    O O8 0.25547(16) 0.29964(11) 0.16721(10) 0.0310(4) Uani d . 1 . .
    O O9 0.1681(2) 0.71282(13) -0.06079(13) 0.0542(6) Uani d . 1 . .
    H H9A 0.0972 0.7271 -0.0661 0.081 Uiso calc R 1 . .
    O O10 0.14550(16) 0.26964(11) 0.31179(10) 0.0293(4) Uani d . 1 . .
    O O11 0.08385(19) 0.15314(12) 0.33458(11) 0.0370(4) Uani d . 1 . .
    O O12 0.1411(2) -0.12635(12) 0.58313(12) 0.0458(5) Uani d . 1 . .
    H H12A 0.0692 -0.1267 0.6059 0.069 Uiso calc R 1 . .
    O O13 -0.01256(17) 0.35083(11) 0.20618(12) 0.0365(4) Uani d . 1 . .
    O O14 -0.08821(18) 0.24205(11) 0.24648(12) 0.0402(5) Uani d . 1 . .
    O O15 -0.2883(2) 0.74424(12) 0.21972(13) 0.0541(6) Uani d . 1 . .
    H H15C -0.3147 0.7679 0.2611 0.081 Uiso calc R 1 . .
    O O16 0.25669(19) 0.15830(12) 0.07359(11) 0.0389(5) Uani d . 1 . .
    O O17 0.0615(2) 0.22751(13) 0.08142(12) 0.0473(5) Uani d . 1 . .
    O O18 0.3466(3) -0.21394(14) -0.05109(16) 0.0708(7) Uani d . 1 . .
    H H18B 0.2902 -0.2316 -0.0546 0.106 Uiso calc R 1 . .
    H H2WA 0.371(3) 0.130(2) 0.231(2) 0.106 Uiso d D 1 . .
    H H3WB 0.494(3) 0.748(3) 0.498(3) 0.106 Uiso d D 1 . .
    H H1WA 0.043(4) 0.437(2) 0.240(3) 0.106 Uiso d D 1 . .
    H H1WB 0.065(4) 0.5101(12) 0.246(3) 0.106 Uiso d D 1 . .
    H H3WA 0.596(3) 0.733(3) 0.519(2) 0.106 Uiso d D 1 . .
    H H2WB 0.353(4) 0.0615(12) 0.211(3) 0.106 Uiso d D 1 . .
loop_
    _atom_site_aniso_label
    _atom_site_aniso_U_11
    _atom_site_aniso_U_22
    _atom_site_aniso_U_33
    _atom_site_aniso_U_12
    _atom_site_aniso_U_13
    _atom_site_aniso_U_23
    Tm1 0.02738(6) 0.01615(5) 0.03496(7) -0.00853(4) -0.01254(5) 0.00258(4)
    Tm2 0.02646(6) 0.01500(5) 0.03413(7) -0.00686(4) -0.01144(5) 0.00029(4)
    N1 0.0337(12) 0.0206(11) 0.0457(14) -0.0097(9) -0.0153(11) 0.0017(9)
    N2 0.0582(19) 0.0284(15) 0.119(3) -0.0187(14) -0.042(2) 0.0129(17)
    N3 0.0385(13) 0.0215(11) 0.0381(13) -0.0103(10) -0.0154(10) 0.0022(9)
    N4 0.087(2) 0.0300(15) 0.114(3) -0.0287(16) -0.072(2) 0.0198(17)
    C1 0.0391(16) 0.0379(15) 0.0296(15) -0.0138(13) -0.0118(12) -0.0016(11)
    C2 0.0403(17) 0.0452(18) 0.0412(17) -0.0114(14) -0.0050(14) -0.0132(13)
    C3 0.0362(16) 0.0513(19) 0.054(2) -0.0176(15) -0.0059(14) -0.0078(15)
    C4 0.0399(17) 0.0378(16) 0.0517(19) -0.0138(14) -0.0168(14) -0.0029(13)
    C5 0.0407(17) 0.0363(16) 0.057(2) -0.0048(14) -0.0066(15) -0.0145(14)
    C6 0.0337(16) 0.0455(17) 0.0459(18) -0.0127(14) -0.0050(13) -0.0070(14)
    C7 0.0514(18) 0.0393(16) 0.0315(15) -0.0187(14) -0.0094(13) -0.0006(12)
    C8 0.0460(17) 0.0338(15) 0.0385(16) -0.0243(14) -0.0084(14) 0.0011(12)
    C9 0.0277(14) 0.0258(14) 0.064(2) -0.0035(11) -0.0231(14) 0.0018(13)
    C10 0.071(2) 0.0279(15) 0.054(2) -0.0043(15) -0.0293(18) -0.0114(14)
    C11 0.071(2) 0.0350(17) 0.0412(18) -0.0078(16) -0.0178(17) -0.0022(13)
    C12 0.0441(17) 0.0265(14) 0.0440(17) -0.0096(13) -0.0132(14) -0.0016(12)
    C13 0.065(2) 0.0352(16) 0.0412(18) -0.0131(15) -0.0142(16) -0.0080(13)
    C14 0.057(2) 0.0365(16) 0.0399(17) -0.0118(15) -0.0148(15) 0.0037(13)
    C15 0.0364(16) 0.0281(15) 0.090(3) -0.0102(13) -0.0308(17) 0.0073(15)
    C16 0.0335(15) 0.0265(14) 0.0404(16) -0.0085(12) -0.0142(12) 0.0021(11)
    C17 0.069(2) 0.0368(16) 0.0292(15) -0.0276(16) -0.0193(15) 0.0036(12)
    C18 0.062(2) 0.059(2) 0.0337(17) -0.0393(18) -0.0098(15) -0.0007(14)
    C19 0.0399(17) 0.0519(19) 0.0445(18) -0.0154(15) -0.0131(14) -0.0061(14)
    C20 0.0484(18) 0.0317(15) 0.0390(16) -0.0148(13) -0.0207(14) 0.0006(12)
    C21 0.0465(18) 0.0364(16) 0.0471(18) -0.0213(14) -0.0158(14) 0.0063(13)
    C22 0.0504(18) 0.0337(15) 0.0472(18) -0.0170(14) -0.0225(15) 0.0048(13)
    C23 0.106(3) 0.0359(17) 0.0385(18) -0.0356(19) -0.0250(19) 0.0053(13)
    C24 0.0382(15) 0.0238(13) 0.0334(15) -0.0113(12) -0.0113(12) 0.0028(11)
    C25 0.0550(18) 0.0313(15) 0.0361(16) -0.0218(14) -0.0247(14) 0.0092(12)
    C26 0.0519(19) 0.0309(15) 0.0444(18) -0.0107(14) -0.0162(15) 0.0022(12)
    C27 0.0453(17) 0.0399(16) 0.0355(16) -0.0164(14) -0.0092(13) 0.0061(13)
    C28 0.0448(17) 0.0314(14) 0.0349(15) -0.0169(13) -0.0175(13) 0.0063(11)
    C29 0.0410(17) 0.0380(16) 0.0421(17) -0.0108(13) -0.0117(14) 0.0044(13)
    C30 0.0460(18) 0.0430(17) 0.0391(17) -0.0229(15) -0.0129(14) 0.0111(13)
    C31 0.064(2) 0.0348(16) 0.0419(17) -0.0265(15) -0.0256(15) 0.0075(13)
    C32 0.0303(14) 0.0212(12) 0.0367(15) -0.0102(11) -0.0096(11) 0.0039(10)
    C33 0.0268(13) 0.0241(13) 0.0411(16) -0.0035(11) -0.0128(12) -0.0044(11)
    C34 0.0420(17) 0.0319(15) 0.0365(16) -0.0052(13) -0.0077(13) -0.0104(12)
    C35 0.0502(18) 0.0350(16) 0.0363(16) -0.0146(14) -0.0122(14) 0.0024(12)
    C36 0.0421(17) 0.0239(13) 0.0491(18) -0.0073(12) -0.0188(14) -0.0039(12)
    C37 0.0460(17) 0.0325(15) 0.0376(16) -0.0040(13) -0.0127(14) -0.0109(12)
    C38 0.0383(16) 0.0306(15) 0.0373(16) -0.0050(12) -0.0095(13) -0.0003(12)
    C39 0.0295(14) 0.0245(13) 0.0526(18) -0.0059(11) -0.0125(13) -0.0018(12)
    C40 0.0305(14) 0.0233(13) 0.0342(15) -0.0064(11) -0.0142(11) -0.0032(10)
    C41 0.0494(18) 0.0352(15) 0.0292(15) -0.0127(14) -0.0083(13) -0.0032(12)
    C42 0.0472(18) 0.0412(17) 0.0393(17) -0.0210(14) -0.0114(14) -0.0020(13)
    C43 0.0479(18) 0.0408(17) 0.0487(19) -0.0148(15) -0.0148(15) -0.0014(14)
    C44 0.055(2) 0.0364(17) 0.0451(18) -0.0163(15) -0.0087(15) -0.0047(13)
    C45 0.051(2) 0.0486(19) 0.054(2) -0.0241(16) -0.0103(16) -0.0090(15)
    C46 0.0425(17) 0.0482(19) 0.0449(18) -0.0119(15) -0.0128(14) -0.0088(14)
    C47 0.064(2) 0.0355(16) 0.0349(17) -0.0086(15) -0.0172(15) -0.0005(12)
    C48 0.0492(18) 0.0203(13) 0.0374(16) -0.0139(13) -0.0110(14) 0.0043(11)
    C49 0.0378(15) 0.0284(14) 0.0399(16) -0.0125(12) -0.0111(13) 0.0010(11)
    C50 0.0416(16) 0.0224(13) 0.0491(18) -0.0081(12) -0.0156(14) -0.0032(12)
    C51 0.0382(15) 0.0238(13) 0.0538(18) -0.0127(12) -0.0249(14) 0.0044(12)
    C52 0.0346(16) 0.0271(14) 0.065(2) -0.0129(12) -0.0104(14) 0.0025(13)
    C53 0.0334(15) 0.0248(14) 0.0591(19) -0.0094(12) -0.0094(14) -0.0048(13)
    C54 0.049(2) 0.042(2) 0.125(4) -0.0209(18) -0.007(2) 0.022(2)
    C55 0.0457(19) 0.0301(17) 0.093(3) -0.0131(15) -0.0008(19) 0.0034(17)
    C56 0.0402(16) 0.0247(14) 0.066(2) -0.0128(12) -0.0272(15) 0.0069(13)
    C57 0.100(3) 0.0370(18) 0.061(2) -0.033(2) -0.031(2) 0.0006(16)
    C58 0.105(3) 0.0378(19) 0.085(3) -0.031(2) -0.045(3) -0.0033(19)
    C59 0.0461(17) 0.0231(13) 0.0394(16) -0.0110(12) -0.0090(13) 0.0015(11)
    C60 0.0565(19) 0.0214(13) 0.0451(18) -0.0064(13) -0.0167(15) -0.0016(12)
    C61 0.0498(17) 0.0236(13) 0.0460(17) -0.0144(13) -0.0285(14) 0.0059(12)
    C62 0.0390(16) 0.0290(15) 0.062(2) -0.0155(13) -0.0171(15) 0.0037(13)
    C63 0.0368(16) 0.0258(14) 0.0568(19) -0.0117(12) -0.0138(14) -0.0023(12)
    C64 0.125(4) 0.0310(18) 0.076(3) -0.024(2) -0.064(3) -0.0006(17)
    C65 0.111(3) 0.0334(17) 0.056(2) -0.029(2) -0.043(2) 0.0029(15)
    C66 0.0561(19) 0.0223(14) 0.066(2) -0.0139(13) -0.0405(17) 0.0077(13)
    C67 0.0432(19) 0.0324(17) 0.110(3) -0.0163(15) -0.026(2) 0.0129(18)
    C68 0.054(2) 0.0326(19) 0.137(4) -0.0223(17) -0.041(2) 0.023(2)
    O1W 0.0384(11) 0.0197(9) 0.0562(13) -0.0066(8) -0.0254(10) 0.0007(9)
    O1 0.0571(14) 0.0420(12) 0.0500(13) -0.0083(11) -0.0180(11) -0.0107(10)
    O2W 0.0375(11) 0.0179(9) 0.0633(14) -0.0048(8) -0.0257(10) -0.0008(9)
    O2 0.0478(12) 0.0455(12) 0.0401(12) -0.0209(10) -0.0154(10) 0.0009(9)
    O3 0.0513(15) 0.0436(13) 0.097(2) -0.0222(12) -0.0063(14) -0.0164(13)
    O3W 0.0616(17) 0.0551(15) 0.0695(17) -0.0239(13) -0.0238(14) 0.0154(12)
    O4 0.0340(11) 0.0228(10) 0.0764(15) -0.0097(8) -0.0205(10) 0.0101(9)
    O5 0.0328(10) 0.0219(9) 0.0636(13) -0.0068(8) -0.0243(10) -0.0044(8)
    O6 0.098(2) 0.0268(11) 0.0549(14) -0.0243(12) -0.0125(13) -0.0026(10)
    O7 0.0610(14) 0.0500(13) 0.0398(12) -0.0395(11) -0.0151(10) 0.0040(9)
    O8 0.0324(10) 0.0223(9) 0.0391(11) -0.0116(8) -0.0094(8) 0.0037(7)
    O9 0.0600(15) 0.0348(12) 0.0775(17) -0.0145(11) -0.0355(13) 0.0054(11)
    O10 0.0331(10) 0.0217(9) 0.0342(10) -0.0115(8) -0.0101(8) 0.0062(7)
    O11 0.0507(12) 0.0323(10) 0.0390(11) -0.0254(9) -0.0175(9) 0.0063(8)
    O12 0.0526(13) 0.0313(11) 0.0533(13) -0.0184(10) -0.0128(10) 0.0112(9)
    O13 0.0279(10) 0.0220(9) 0.0616(13) -0.0067(8) -0.0152(9) -0.0042(8)
    O14 0.0329(10) 0.0187(9) 0.0632(14) -0.0051(8) -0.0085(10) 0.0011(8)
    O15 0.0805(17) 0.0238(10) 0.0616(15) -0.0150(11) -0.0258(13) -0.0016(10)
    O16 0.0413(12) 0.0358(11) 0.0430(12) -0.0147(9) -0.0128(9) -0.0028(9)
    O17 0.0506(13) 0.0418(12) 0.0420(12) 0.0038(10) -0.0190(10) -0.0069(9)
    O18 0.0747(18) 0.0339(13) 0.108(2) -0.0175(12) -0.0288(16) -0.0068(13)
_geom_special_details
;
All e.s.d.'s (except the e.s.d. in the dihedral angle between two l.s. planes)
are estimated using the full covariance matrix. The cell e.s.d.'s are taken
into account individually in the estimation of e.s.d.'s in distances, angles
and torsion angles; correlations between e.s.d.'s in cell parameters are only
used when they are defined by crystal symmetry. An approximate (isotropic)
treatment of cell e.s.d.'s is used for estimating e.s.d.'s involving l.s.
planes.
;
loop_
    _geom_bond_atom_site_label_1
    _geom_bond_atom_site_label_2
    _geom_bond_site_symmetry_2
    _geom_bond_distance
    _geom_bond_publ_flag
    Tm1 O1W . 2.3429(18) ?
    Tm1 O5 . 2.3588(17) ?
    Tm1 O10 . 2.3621(16) ?
    Tm1 O4 . 2.3648(19) ?
    Tm1 O2 . 2.372(2) ?
    Tm1 O7 . 2.3866(19) ?
    Tm1 N1 . 2.507(2) ?
    Tm1 O8 . 2.5406(18) ?
    Tm1 O1 . 2.528(2) ?
    Tm1 C16 . 2.713(3) ?
    Tm1 C8 . 2.825(3) ?
    Tm1 C24 . 2.836(3) ?
    Tm2 O8 . 2.3052(16) ?
    Tm2 O2W . 2.3454(18) ?
    Tm2 O14 . 2.3470(19) ?
    Tm2 O13 . 2.3719(17) ?
    Tm2 O16 . 2.3875(19) ?
    Tm2 O17 . 2.474(2) ?
    Tm2 O10 . 2.4947(17) ?
    Tm2 O11 . 2.5235(18) ?
    Tm2 N3 . 2.525(2) ?
    Tm2 C40 . 2.738(3) ?
    Tm2 C48 . 2.810(3) ?
    Tm2 C32 . 2.889(3) ?
    N1 C49 . 1.335(3) ?
    N1 C53 . 1.341(3) ?
    N2 C58 . 1.313(5) ?
    N2 C54 . 1.314(5) ?
    N3 C59 . 1.338(3) ?
    N3 C63 . 1.337(3) ?
    N4 C64 . 1.326(5) ?
    N4 C68 . 1.331(5) ?
    C1 C2 . 1.381(4) ?
    C1 C6 . 1.389(4) ?
    C1 C7 . 1.514(4) ?
    C2 C3 . 1.387(4) ?
    C2 H2A . 0.9300 ?
    C3 C4 . 1.367(4) ?
    C3 H3A . 0.9300 ?
    C4 C5 . 1.371(4) ?
    C4 O3 . 1.380(3) ?
    C5 C6 . 1.376(4) ?
    C5 H5A . 0.9300 ?
    C6 H6A . 0.9300 ?
    C7 C8 . 1.506(4) ?
    C7 H7A . 0.9700 ?
    C7 H7B . 0.9700 ?
    C8 O1 . 1.249(4) ?
    C8 O2 . 1.261(3) ?
    C9 C10 . 1.374(4) ?
    C9 C14 . 1.383(4) ?
    C9 C15 . 1.504(4) ?
    C10 C11 . 1.384(4) ?
    C10 H10A . 0.9300 ?
    C11 C12 . 1.375(4) ?
    C11 H11A . 0.9300 ?
    C12 C13 . 1.367(4) ?
    C12 O6 . 1.373(3) ?
    C13 C14 . 1.369(4) ?
    C13 H13A . 0.9300 ?
    C14 H14A . 0.9300 ?
    C15 C16 . 1.508(4) ?
    C15 H15A . 0.9700 ?
    C15 H15B . 0.9700 ?
    C16 O4 . 1.247(3) ?
    C16 O5 . 1.261(3) ?
    C17 C18 . 1.378(5) ?
    C17 C22 . 1.387(4) ?
    C17 C23 . 1.509(4) ?
    C18 C19 . 1.388(4) ?
    C18 H18A . 0.9300 ?
    C19 C20 . 1.383(4) ?
    C19 H19A . 0.9300 ?
    C20 O9 . 1.365(3) ?
    C20 C21 . 1.384(4) ?
    C21 C22 . 1.381(4) ?
    C21 H21A . 0.9300 ?
    C22 H22A . 0.9300 ?
    C23 C24 . 1.501(4) ?
    C23 H23A . 0.9700 ?
    C23 H23B . 0.9700 ?
    C24 O7 . 1.243(3) ?
    C24 O8 . 1.271(3) ?
    C25 C30 . 1.375(4) ?
    C25 C26 . 1.384(4) ?
    C25 C31 . 1.510(4) ?
    C26 C27 . 1.386(4) ?
    C26 H26A . 0.9300 ?
    C27 C28 . 1.370(4) ?
    C27 H27A . 0.9300 ?
    C28 O12 . 1.379(3) ?
    C28 C29 . 1.384(4) ?
    C29 C30 . 1.383(4) ?
    C29 H29A . 0.9300 ?
    C30 H30A . 0.9300 ?
    C31 C32 . 1.500(4) ?
    C31 H31A . 0.9700 ?
    C31 H31B . 0.9700 ?
    C32 O11 . 1.252(3) ?
    C32 O10 . 1.274(3) ?
    C33 C38 . 1.379(4) ?
    C33 C34 . 1.389(4) ?
    C33 C39 . 1.503(3) ?
    C34 C35 . 1.371(4) ?
    C34 H34A . 0.9300 ?
    C35 C36 . 1.383(4) ?
    C35 H35A . 0.9300 ?
    C36 O15 . 1.363(3) ?
    C36 C37 . 1.379(4) ?
    C37 C38 . 1.385(4) ?
    C37 H37A . 0.9300 ?
    C38 H38A . 0.9300 ?
    C39 C40 . 1.502(4) ?
    C39 H39A . 0.9700 ?
    C39 H39B . 0.9700 ?
    C40 O14 . 1.257(3) ?
    C40 O13 . 1.266(3) ?
    C41 C46 . 1.389(4) ?
    C41 C42 . 1.390(4) ?
    C41 C47 . 1.513(4) ?
    C42 C43 . 1.377(4) ?
    C42 H42A . 0.9300 ?
    C43 C44 . 1.378(4) ?
    C43 H43A . 0.9300 ?
    C44 O18 . 1.366(4) ?
    C44 C45 . 1.379(5) ?
    C45 C46 . 1.376(4) ?
    C45 H45A . 0.9300 ?
    C46 H46A . 0.9300 ?
    C47 C48 . 1.506(4) ?
    C47 H47A . 0.9700 ?
    C47 H47B . 0.9700 ?
    C48 O16 . 1.258(3) ?
    C48 O17 . 1.258(3) ?
    C49 C50 . 1.376(3) ?
    C49 H49A . 0.9300 ?
    C50 C51 . 1.382(4) ?
    C50 H50A . 0.9300 ?
    C51 C52 . 1.385(4) ?
    C51 C56 . 1.492(3) ?
    C52 C53 . 1.378(4) ?
    C52 H52A . 0.9300 ?
    C53 H53A . 0.9300 ?
    C54 C55 . 1.394(4) ?
    C54 H54A . 0.9300 ?
    C55 C56 . 1.378(4) ?
    C55 H55A . 0.9300 ?
    C56 C57 . 1.377(4) ?
    C57 C58 . 1.379(4) ?
    C57 H57A . 0.9300 ?
    C58 H58A . 0.9300 ?
    C59 C60 . 1.383(4) ?
    C59 H59A . 0.9300 ?
    C60 C61 . 1.382(4) ?
    C60 H60A . 0.9300 ?
    C61 C62 . 1.382(4) ?
    C61 C66 . 1.495(3) ?
    C62 C63 . 1.385(4) ?
    C62 H62A . 0.9300 ?
    C63 H63A . 0.9300 ?
    C64 C65 . 1.391(4) ?
    C64 H64A . 0.9300 ?
    C65 C66 . 1.382(5) ?
    C65 H65A . 0.9300 ?
    C66 C67 . 1.379(5) ?
    C67 C68 . 1.384(4) ?
    C67 H67A . 0.9300 ?
    C68 H68A . 0.9300 ?
    O1W H1WA . 0.84(5) ?
    O1W H1WB . 0.830(18) ?
    O2W H2WA . 0.83(4) ?
    O2W H2WB . 0.824(18) ?
    O3 H3B . 0.8200 ?
    O3W H3WB . 0.84(4) ?
    O3W H3WA . 0.85(4) ?
    O6 H6B . 0.8200 ?
    O9 H9A . 0.8200 ?
    O12 H12A . 0.8200 ?
    O15 H15C . 0.8200 ?
    O18 H18B . 0.8200 ?
loop_
    _geom_angle_atom_site_label_1
    _geom_angle_atom_site_label_2
    _geom_angle_atom_site_label_3
    _geom_angle_site_symmetry_1
    _geom_angle_site_symmetry_3
    _geom_angle
    _geom_angle_publ_flag
    O1W Tm1 O5 . . 145.81(6) ?
    O1W Tm1 O10 . . 79.72(6) ?
    O5 Tm1 O10 . . 73.62(6) ?
    O1W Tm1 O4 . . 149.21(7) ?
    O5 Tm1 O4 . . 54.84(6) ?
    O10 Tm1 O4 . . 128.08(6) ?
    O1W Tm1 O2 . . 74.82(7) ?
    O5 Tm1 O2 . . 121.79(7) ?
    O10 Tm1 O2 . . 83.43(6) ?
    O4 Tm1 O2 . . 116.76(7) ?
    O1W Tm1 O7 . . 78.28(8) ?
    O5 Tm1 O7 . . 95.13(7) ?
    O10 Tm1 O7 . . 117.18(6) ?
    O4 Tm1 O7 . . 76.69(7) ?
    O2 Tm1 O7 . . 142.29(7) ?
    O1W Tm1 N1 . . 80.66(7) ?
    O5 Tm1 N1 . . 130.63(7) ?
    O10 Tm1 N1 . . 153.56(7) ?
    O4 Tm1 N1 . . 75.96(7) ?
    O2 Tm1 N1 . . 74.43(7) ?
    O7 Tm1 N1 . . 75.54(7) ?
    O1W Tm1 O8 . . 73.93(6) ?
    O5 Tm1 O8 . . 75.66(6) ?
    O10 Tm1 O8 . . 65.26(6) ?
    O4 Tm1 O8 . . 103.72(7) ?
    O2 Tm1 O8 . . 138.88(6) ?
    O7 Tm1 O8 . . 52.23(6) ?
    N1 Tm1 O8 . . 125.07(6) ?
    O1W Tm1 O1 . . 127.14(7) ?
    O5 Tm1 O1 . . 75.11(7) ?
    O10 Tm1 O1 . . 91.31(7) ?
    O4 Tm1 O1 . . 71.38(7) ?
    O2 Tm1 O1 . . 52.36(7) ?
    O7 Tm1 O1 . . 146.35(7) ?
    N1 Tm1 O1 . . 86.54(7) ?
    O8 Tm1 O1 . . 146.70(6) ?
    O1W Tm1 C16 . . 164.15(8) ?
    O5 Tm1 C16 . . 27.68(7) ?
    O10 Tm1 C16 . . 100.75(7) ?
    O4 Tm1 C16 . . 27.35(7) ?
    O2 Tm1 C16 . . 121.03(8) ?
    O7 Tm1 C16 . . 87.61(8) ?
    N1 Tm1 C16 . . 102.96(7) ?
    O8 Tm1 C16 . . 91.76(7) ?
    O1 Tm1 C16 . . 68.69(8) ?
    O1W Tm1 C8 . . 101.08(8) ?
    O5 Tm1 C8 . . 99.60(8) ?
    O10 Tm1 C8 . . 89.28(7) ?
    O4 Tm1 C8 . . 93.09(8) ?
    O2 Tm1 C8 . . 26.29(8) ?
    O7 Tm1 C8 . . 152.56(7) ?
    N1 Tm1 C8 . . 77.29(7) ?
    O8 Tm1 C8 . . 154.49(6) ?
    O1 Tm1 C8 . . 26.25(8) ?
    C16 Tm1 C8 . . 94.77(9) ?
    O1W Tm1 C24 . . 72.60(8) ?
    O5 Tm1 C24 . . 86.92(7) ?
    O10 Tm1 C24 . . 91.46(7) ?
    O4 Tm1 C24 . . 91.64(8) ?
    O2 Tm1 C24 . . 147.41(8) ?
    O7 Tm1 C24 . . 25.74(6) ?
    N1 Tm1 C24 . . 99.40(7) ?
    O8 Tm1 C24 . . 26.63(6) ?
    O1 Tm1 C24 . . 160.22(8) ?
    C16 Tm1 C24 . . 91.56(8) ?
    C8 Tm1 C24 . . 173.38(8) ?
    O8 Tm2 O2W . . 78.47(6) ?
    O8 Tm2 O14 . . 129.34(6) ?
    O2W Tm2 O14 . . 143.01(7) ?
    O8 Tm2 O13 . . 75.23(6) ?
    O2W Tm2 O13 . . 148.01(6) ?
    O14 Tm2 O13 . . 54.77(6) ?
    O8 Tm2 O16 . . 79.84(6) ?
    O2W Tm2 O16 . . 75.44(7) ?
    O14 Tm2 O16 . . 127.30(7) ?
    O13 Tm2 O16 . . 116.74(7) ?
    O8 Tm2 O17 . . 99.41(7) ?
    O2W Tm2 O17 . . 127.36(7) ?
    O14 Tm2 O17 . . 77.18(7) ?
    O13 Tm2 O17 . . 75.29(7) ?
    O16 Tm2 O17 . . 52.89(7) ?
    O8 Tm2 O10 . . 66.82(6) ?
    O2W Tm2 O10 . . 77.23(6) ?
    O14 Tm2 O10 . . 91.41(6) ?
    O13 Tm2 O10 . . 75.88(6) ?
    O16 Tm2 O10 . . 140.30(6) ?
    O17 Tm2 O10 . . 150.44(6) ?
    O8 Tm2 O11 . . 115.68(6) ?
    O2W Tm2 O11 . . 72.88(7) ?
    O14 Tm2 O11 . . 72.62(7) ?
    O13 Tm2 O11 . . 102.67(7) ?
    O16 Tm2 O11 . . 140.41(6) ?
    O17 Tm2 O11 . . 143.35(7) ?
    O10 Tm2 O11 . . 51.40(5) ?
    O8 Tm2 N3 . . 153.26(7) ?
    O2W Tm2 N3 . . 82.95(7) ?
    O14 Tm2 N3 . . 76.24(7) ?
    O13 Tm2 N3 . . 127.58(7) ?
    O16 Tm2 N3 . . 76.97(7) ?
    O17 Tm2 N3 . . 76.90(7) ?
    O10 Tm2 N3 . . 127.23(6) ?
    O11 Tm2 N3 . . 76.15(6) ?
    O8 Tm2 C40 . . 102.52(7) ?
    O2W Tm2 C40 . . 158.42(8) ?
    O14 Tm2 C40 . . 27.26(6) ?
    O13 Tm2 C40 . . 27.52(6) ?
    O16 Tm2 C40 . . 126.11(7) ?
    O17 Tm2 C40 . . 74.05(7) ?
    O10 Tm2 C40 . . 83.34(7) ?
    O11 Tm2 C40 . . 87.71(7) ?
    N3 Tm2 C40 . . 101.83(7) ?
    O8 Tm2 C48 . . 91.32(7) ?
    O2W Tm2 C48 . . 101.03(8) ?
    O14 Tm2 C48 . . 101.85(8) ?
    O13 Tm2 C48 . . 97.49(8) ?
    O16 Tm2 C48 . . 26.45(8) ?
    O17 Tm2 C48 . . 26.57(8) ?
    O10 Tm2 C48 . . 158.07(6) ?
    O11 Tm2 C48 . . 149.54(6) ?
    N3 Tm2 C48 . . 73.48(7) ?
    C40 Tm2 C48 . . 100.49(8) ?
    O8 Tm2 C32 . . 90.63(6) ?
    O2W Tm2 C32 . . 70.55(8) ?
    O14 Tm2 C32 . . 83.79(7) ?
    O13 Tm2 C32 . . 91.73(7) ?
    O16 Tm2 C32 . . 145.88(7) ?
    O17 Tm2 C32 . . 160.80(7) ?
    O10 Tm2 C32 . . 26.07(6) ?
    O11 Tm2 C32 . . 25.62(6) ?
    N3 Tm2 C32 . . 101.17(7) ?
    C40 Tm2 C32 . . 87.87(7) ?
    C48 Tm2 C32 . . 170.78(8) ?
    C49 N1 C53 . . 116.6(2) ?
    C49 N1 Tm1 . . 124.20(17) ?
    C53 N1 Tm1 . . 118.95(17) ?
    C58 N2 C54 . . 115.5(3) ?
    C59 N3 C63 . . 116.5(2) ?
    C59 N3 Tm2 . . 121.19(17) ?
    C63 N3 Tm2 . . 122.16(18) ?
    C64 N4 C68 . . 116.6(3) ?
    C2 C1 C6 . . 117.5(3) ?
    C2 C1 C7 . . 122.4(3) ?
    C6 C1 C7 . . 120.1(3) ?
    C1 C2 C3 . . 121.3(3) ?
    C1 C2 H2A . . 119.4 ?
    C3 C2 H2A . . 119.4 ?
    C4 C3 C2 . . 120.0(3) ?
    C4 C3 H3A . . 120.0 ?
    C2 C3 H3A . . 120.0 ?
    C3 C4 C5 . . 119.8(3) ?
    C3 C4 O3 . . 118.5(3) ?
    C5 C4 O3 . . 121.7(3) ?
    C4 C5 C6 . . 120.2(3) ?
    C4 C5 H5A . . 119.9 ?
    C6 C5 H5A . . 119.9 ?
    C5 C6 C1 . . 121.3(3) ?
    C5 C6 H6A . . 119.4 ?
    C1 C6 H6A . . 119.4 ?
    C8 C7 C1 . . 111.4(2) ?
    C8 C7 H7A . . 109.3 ?
    C1 C7 H7A . . 109.3 ?
    C8 C7 H7B . . 109.3 ?
    C1 C7 H7B . . 109.3 ?
    H7A C7 H7B . . 108.0 ?
    O1 C8 O2 . . 119.3(3) ?
    O1 C8 C7 . . 121.3(3) ?
    O2 C8 C7 . . 119.4(3) ?
    O1 C8 Tm1 . . 63.51(16) ?
    O2 C8 Tm1 . . 56.39(15) ?
    C7 C8 Tm1 . . 169.35(19) ?
    C10 C9 C14 . . 117.1(3) ?
    C10 C9 C15 . . 121.9(3) ?
    C14 C9 C15 . . 121.0(3) ?
    C9 C10 C11 . . 122.1(3) ?
    C9 C10 H10A . . 119.0 ?
    C11 C10 H10A . . 119.0 ?
    C12 C11 C10 . . 119.2(3) ?
    C12 C11 H11A . . 120.4 ?
    C10 C11 H11A . . 120.4 ?
    C13 C12 O6 . . 117.8(3) ?
    C13 C12 C11 . . 119.7(3) ?
    O6 C12 C11 . . 122.5(3) ?
    C12 C13 C14 . . 120.3(3) ?
    C12 C13 H13A . . 119.9 ?
    C14 C13 H13A . . 119.9 ?
    C13 C14 C9 . . 121.6(3) ?
    C13 C14 H14A . . 119.2 ?
    C9 C14 H14A . . 119.2 ?
    C9 C15 C16 . . 115.4(2) ?
    C9 C15 H15A . . 108.4 ?
    C16 C15 H15A . . 108.4 ?
    C9 C15 H15B . . 108.4 ?
    C16 C15 H15B . . 108.4 ?
    H15A C15 H15B . . 107.5 ?
    O4 C16 O5 . . 120.3(2) ?
    O4 C16 C15 . . 119.3(2) ?
    O5 C16 C15 . . 120.4(2) ?
    O4 C16 Tm1 . . 60.58(14) ?
    O5 C16 Tm1 . . 60.33(13) ?
    C15 C16 Tm1 . . 170.5(2) ?
    C18 C17 C22 . . 118.3(3) ?
    C18 C17 C23 . . 120.8(3) ?
    C22 C17 C23 . . 120.9(3) ?
    C17 C18 C19 . . 121.3(3) ?
    C17 C18 H18A . . 119.3 ?
    C19 C18 H18A . . 119.3 ?
    C20 C19 C18 . . 119.9(3) ?
    C20 C19 H19A . . 120.1 ?
    C18 C19 H19A . . 120.1 ?
    O9 C20 C21 . . 118.0(3) ?
    O9 C20 C19 . . 122.7(3) ?
    C21 C20 C19 . . 119.2(3) ?
    C20 C21 C22 . . 120.3(3) ?
    C20 C21 H21A . . 119.9 ?
    C22 C21 H21A . . 119.9 ?
    C21 C22 C17 . . 121.0(3) ?
    C21 C22 H22A . . 119.5 ?
    C17 C22 H22A . . 119.5 ?
    C24 C23 C17 . . 112.5(2) ?
    C24 C23 H23A . . 109.1 ?
    C17 C23 H23A . . 109.1 ?
    C24 C23 H23B . . 109.1 ?
    C17 C23 H23B . . 109.1 ?
    H23A C23 H23B . . 107.8 ?
    O7 C24 O8 . . 119.7(2) ?
    O7 C24 C23 . . 120.2(2) ?
    O8 C24 C23 . . 120.2(2) ?
    O7 C24 Tm1 . . 56.50(14) ?
    O8 C24 Tm1 . . 63.62(14) ?
    C23 C24 Tm1 . . 171.5(2) ?
    C30 C25 C26 . . 118.3(2) ?
    C30 C25 C31 . . 119.7(3) ?
    C26 C25 C31 . . 122.1(3) ?
    C25 C26 C27 . . 120.9(3) ?
    C25 C26 H26A . . 119.5 ?
    C27 C26 H26A . . 119.5 ?
    C28 C27 C26 . . 119.8(3) ?
    C28 C27 H27A . . 120.1 ?
    C26 C27 H27A . . 120.1 ?
    C27 C28 O12 . . 122.2(3) ?
    C27 C28 C29 . . 120.2(3) ?
    O12 C28 C29 . . 117.5(3) ?
    C30 C29 C28 . . 119.2(3) ?
    C30 C29 H29A . . 120.4 ?
    C28 C29 H29A . . 120.4 ?
    C25 C30 C29 . . 121.6(3) ?
    C25 C30 H30A . . 119.2 ?
    C29 C30 H30A . . 119.2 ?
    C32 C31 C25 . . 114.9(2) ?
    C32 C31 H31A . . 108.5 ?
    C25 C31 H31A . . 108.5 ?
    C32 C31 H31B . . 108.5 ?
    C25 C31 H31B . . 108.5 ?
    H31A C31 H31B . . 107.5 ?
    O11 C32 O10 . . 119.0(2) ?
    O11 C32 C31 . . 122.7(2) ?
    O10 C32 C31 . . 118.3(2) ?
    O11 C32 Tm2 . . 60.65(13) ?
    O10 C32 Tm2 . . 59.41(13) ?
    C31 C32 Tm2 . . 169.0(2) ?
    C38 C33 C34 . . 117.5(2) ?
    C38 C33 C39 . . 121.6(3) ?
    C34 C33 C39 . . 120.9(2) ?
    C35 C34 C33 . . 121.5(3) ?
    C35 C34 H34A . . 119.2 ?
    C33 C34 H34A . . 119.2 ?
    C34 C35 C36 . . 120.3(3) ?
    C34 C35 H35A . . 119.8 ?
    C36 C35 H35A . . 119.8 ?
    O15 C36 C37 . . 123.4(3) ?
    O15 C36 C35 . . 117.6(3) ?
    C37 C36 C35 . . 119.1(3) ?
    C36 C37 C38 . . 120.0(3) ?
    C36 C37 H37A . . 120.0 ?
    C38 C37 H37A . . 120.0 ?
    C33 C38 C37 . . 121.6(3) ?
    C33 C38 H38A . . 119.2 ?
    C37 C38 H38A . . 119.2 ?
    C40 C39 C33 . . 115.6(2) ?
    C40 C39 H39A . . 108.4 ?
    C33 C39 H39A . . 108.4 ?
    C40 C39 H39B . . 108.4 ?
    C33 C39 H39B . . 108.4 ?
    H39A C39 H39B . . 107.4 ?
    O14 C40 O13 . . 118.7(2) ?
    O14 C40 C39 . . 119.2(2) ?
    O13 C40 C39 . . 122.1(2) ?
    O14 C40 Tm2 . . 58.79(13) ?
    O13 C40 Tm2 . . 59.94(13) ?
    C39 C40 Tm2 . . 176.85(18) ?
    C46 C41 C42 . . 117.3(3) ?
    C46 C41 C47 . . 120.7(3) ?
    C42 C41 C47 . . 122.0(3) ?
    C43 C42 C41 . . 121.6(3) ?
    C43 C42 H42A . . 119.2 ?
    C41 C42 H42A . . 119.2 ?
    C44 C43 C42 . . 120.0(3) ?
    C44 C43 H43A . . 120.0 ?
    C42 C43 H43A . . 120.0 ?
    O18 C44 C43 . . 117.8(3) ?
    O18 C44 C45 . . 122.6(3) ?
    C43 C44 C45 . . 119.5(3) ?
    C44 C45 C46 . . 120.1(3) ?
    C44 C45 H45A . . 119.9 ?
    C46 C45 H45A . . 119.9 ?
    C45 C46 C41 . . 121.5(3) ?
    C45 C46 H46A . . 119.2 ?
    C41 C46 H46A . . 119.2 ?
    C48 C47 C41 . . 112.1(2) ?
    C48 C47 H47A . . 109.2 ?
    C41 C47 H47A . . 109.2 ?
    C48 C47 H47B . . 109.2 ?
    C41 C47 H47B . . 109.2 ?
    H47A C47 H47B . . 107.9 ?
    O16 C48 O17 . . 118.9(3) ?
    O16 C48 C47 . . 119.8(3) ?
    O17 C48 C47 . . 121.3(3) ?
    O16 C48 Tm2 . . 57.69(14) ?
    O17 C48 Tm2 . . 61.65(15) ?
    C47 C48 Tm2 . . 172.08(18) ?
    N1 C49 C50 . . 123.5(3) ?
    N1 C49 H49A . . 118.3 ?
    C50 C49 H49A . . 118.3 ?
    C49 C50 C51 . . 119.9(3) ?
    C49 C50 H50A . . 120.1 ?
    C51 C50 H50A . . 120.1 ?
    C50 C51 C52 . . 117.0(2) ?
    C50 C51 C56 . . 121.3(3) ?
    C52 C51 C56 . . 121.7(3) ?
    C53 C52 C51 . . 119.7(3) ?
    C53 C52 H52A . . 120.1 ?
    C51 C52 H52A . . 120.1 ?
    N1 C53 C52 . . 123.3(3) ?
    N1 C53 H53A . . 118.4 ?
    C52 C53 H53A . . 118.4 ?
    N2 C54 C55 . . 125.0(4) ?
    N2 C54 H54A . . 117.5 ?
    C55 C54 H54A . . 117.5 ?
    C56 C55 C54 . . 118.3(4) ?
    C56 C55 H55A . . 120.9 ?
    C54 C55 H55A . . 120.9 ?
    C57 C56 C55 . . 117.1(3) ?
    C57 C56 C51 . . 122.0(3) ?
    C55 C56 C51 . . 120.8(3) ?
    C58 C57 C56 . . 119.3(4) ?
    C58 C57 H57A . . 120.4 ?
    C56 C57 H57A . . 120.4 ?
    N2 C58 C57 . . 124.7(4) ?
    N2 C58 H58A . . 117.6 ?
    C57 C58 H58A . . 117.6 ?
    N3 C59 C60 . . 123.2(3) ?
    N3 C59 H59A . . 118.4 ?
    C60 C59 H59A . . 118.4 ?
    C61 C60 C59 . . 120.4(3) ?
    C61 C60 H60A . . 119.8 ?
    C59 C60 H60A . . 119.8 ?
    C62 C61 C60 . . 116.4(2) ?
    C62 C61 C66 . . 122.6(3) ?
    C60 C61 C66 . . 120.9(3) ?
    C61 C62 C63 . . 120.0(3) ?
    C61 C62 H62A . . 120.0 ?
    C63 C62 H62A . . 120.0 ?
    N3 C63 C62 . . 123.4(3) ?
    N3 C63 H63A . . 118.3 ?
    C62 C63 H63A . . 118.3 ?
    N4 C64 C65 . . 123.4(4) ?
    N4 C64 H64A . . 118.3 ?
    C65 C64 H64A . . 118.3 ?
    C66 C65 C64 . . 119.4(4) ?
    C66 C65 H65A . . 120.3 ?
    C64 C65 H65A . . 120.3 ?
    C67 C66 C65 . . 117.3(3) ?
    C67 C66 C61 . . 120.9(3) ?
    C65 C66 C61 . . 121.7(3) ?
    C66 C67 C68 . . 119.1(4) ?
    C66 C67 H67A . . 120.4 ?
    C68 C67 H67A . . 120.4 ?
    N4 C68 C67 . . 124.0(4) ?
    N4 C68 H68A . . 118.0 ?
    C67 C68 H68A . . 118.0 ?
    Tm1 O1W H1WA . . 122(3) ?
    Tm1 O1W H1WB . . 133(3) ?
    H1WA O1W H1WB . . 104(3) ?
    C8 O1 Tm1 . . 90.25(18) ?
    Tm2 O2W H2WA . . 125(3) ?
    Tm2 O2W H2WB . . 131(3) ?
    H2WA O2W H2WB . . 104(3) ?
    C8 O2 Tm1 . . 97.32(18) ?
    C4 O3 H3B . . 109.5 ?
    H3WB O3W H3WA . . 102(2) ?
    C16 O4 Tm1 . . 92.07(16) ?
    C16 O5 Tm1 . . 91.99(15) ?
    C12 O6 H6B . . 109.5 ?
    C24 O7 Tm1 . . 97.75(16) ?
    C24 O8 Tm2 . . 153.90(17) ?
    C24 O8 Tm1 . . 89.75(15) ?
    Tm2 O8 Tm1 . . 114.13(7) ?
    C20 O9 H9A . . 109.5 ?
    C32 O10 Tm1 . . 142.22(17) ?
    C32 O10 Tm2 . . 94.52(15) ?
    Tm1 O10 Tm2 . . 113.79(7) ?
    C32 O11 Tm2 . . 93.73(15) ?
    C28 O12 H12A . . 109.5 ?
    C40 O13 Tm2 . . 92.53(14) ?
    C40 O14 Tm2 . . 93.96(15) ?
    C36 O15 H15C . . 109.5 ?
    C48 O16 Tm2 . . 95.86(17) ?
    C48 O17 Tm2 . . 91.78(17) ?
    C44 O18 H18B . . 109.5 ?
loop_
    _geom_torsion_atom_site_label_1
    _geom_torsion_atom_site_label_2
    _geom_torsion_atom_site_label_3
    _geom_torsion_atom_site_label_4
    _geom_torsion_site_symmetry_1
    _geom_torsion_site_symmetry_2
    _geom_torsion_site_symmetry_3
    _geom_torsion_site_symmetry_4
    _geom_torsion
    _geom_torsion_publ_flag
    O1W Tm1 N1 C49 . . . . 51.7(2) ?
    O5 Tm1 N1 C49 . . . . -143.8(2) ?
    O10 Tm1 N1 C49 . . . . 9.2(3) ?
    O4 Tm1 N1 C49 . . . . -148.5(2) ?
    O2 Tm1 N1 C49 . . . . -25.0(2) ?
    O7 Tm1 N1 C49 . . . . 131.9(2) ?
    O8 Tm1 N1 C49 . . . . 114.5(2) ?
    O1 Tm1 N1 C49 . . . . -76.8(2) ?
    C16 Tm1 N1 C49 . . . . -144.0(2) ?
    C8 Tm1 N1 C49 . . . . -52.0(2) ?
    C24 Tm1 N1 C49 . . . . 122.2(2) ?
    O1W Tm1 N1 C53 . . . . -122.7(2) ?
    O5 Tm1 N1 C53 . . . . 41.8(2) ?
    O10 Tm1 N1 C53 . . . . -165.26(18) ?
    O4 Tm1 N1 C53 . . . . 37.1(2) ?
    O2 Tm1 N1 C53 . . . . 160.6(2) ?
    O7 Tm1 N1 C53 . . . . -42.5(2) ?
    O8 Tm1 N1 C53 . . . . -60.0(2) ?
    O1 Tm1 N1 C53 . . . . 108.8(2) ?
    C16 Tm1 N1 C53 . . . . 41.5(2) ?
    C8 Tm1 N1 C53 . . . . 133.6(2) ?
    C24 Tm1 N1 C53 . . . . -52.3(2) ?
    O8 Tm2 N3 C59 . . . . 0.1(3) ?
    O2W Tm2 N3 C59 . . . . -46.1(2) ?
    O14 Tm2 N3 C59 . . . . 164.7(2) ?
    O13 Tm2 N3 C59 . . . . 144.43(19) ?
    O16 Tm2 N3 C59 . . . . 30.6(2) ?
    O17 Tm2 N3 C59 . . . . 85.0(2) ?
    O10 Tm2 N3 C59 . . . . -114.1(2) ?
    O11 Tm2 N3 C59 . . . . -120.1(2) ?
    C40 Tm2 N3 C59 . . . . 155.3(2) ?
    C48 Tm2 N3 C59 . . . . 57.7(2) ?
    C32 Tm2 N3 C59 . . . . -114.6(2) ?
    O8 Tm2 N3 C63 . . . . 174.94(19) ?
    O2W Tm2 N3 C63 . . . . 128.8(2) ?
    O14 Tm2 N3 C63 . . . . -20.4(2) ?
    O13 Tm2 N3 C63 . . . . -40.7(2) ?
    O16 Tm2 N3 C63 . . . . -154.6(2) ?
    O17 Tm2 N3 C63 . . . . -100.2(2) ?
    O10 Tm2 N3 C63 . . . . 60.7(2) ?
    O11 Tm2 N3 C63 . . . . 54.8(2) ?
    C40 Tm2 N3 C63 . . . . -29.8(2) ?
    C48 Tm2 N3 C63 . . . . -127.4(2) ?
    C32 Tm2 N3 C63 . . . . 60.3(2) ?
    C6 C1 C2 C3 . . . . -1.3(5) ?
    C7 C1 C2 C3 . . . . -179.4(3) ?
    C1 C2 C3 C4 . . . . 0.9(5) ?
    C2 C3 C4 C5 . . . . 0.4(5) ?
    C2 C3 C4 O3 . . . . -179.5(3) ?
    C3 C4 C5 C6 . . . . -1.3(5) ?
    O3 C4 C5 C6 . . . . 178.6(3) ?
    C4 C5 C6 C1 . . . . 0.9(5) ?
    C2 C1 C6 C5 . . . . 0.4(5) ?
    C7 C1 C6 C5 . . . . 178.6(3) ?
    C2 C1 C7 C8 . . . . -47.3(4) ?
    C6 C1 C7 C8 . . . . 134.6(3) ?
    C1 C7 C8 O1 . . . . 96.2(3) ?
    C1 C7 C8 O2 . . . . -81.5(3) ?
    C1 C7 C8 Tm1 . . . . -17.7(13) ?
    O1W Tm1 C8 O1 . . . . 173.82(15) ?
    O5 Tm1 C8 O1 . . . . 21.19(16) ?
    O10 Tm1 C8 O1 . . . . 94.44(16) ?
    O4 Tm1 C8 O1 . . . . -33.66(16) ?
    O2 Tm1 C8 O1 . . . . 171.0(3) ?
    O7 Tm1 C8 O1 . . . . -100.3(2) ?
    N1 Tm1 C8 O1 . . . . -108.52(17) ?
    O8 Tm1 C8 O1 . . . . 98.0(2) ?
    C16 Tm1 C8 O1 . . . . -6.29(17) ?
    O1W Tm1 C8 O2 . . . . 2.85(16) ?
    O5 Tm1 C8 O2 . . . . -149.78(15) ?
    O10 Tm1 C8 O2 . . . . -76.53(15) ?
    O4 Tm1 C8 O2 . . . . 155.37(15) ?
    O7 Tm1 C8 O2 . . . . 88.7(2) ?
    N1 Tm1 C8 O2 . . . . 80.51(16) ?
    O8 Tm1 C8 O2 . . . . -73.0(2) ?
    O1 Tm1 C8 O2 . . . . -171.0(3) ?
    C16 Tm1 C8 O2 . . . . -177.26(15) ?
    O1W Tm1 C8 C7 . . . . -67.1(12) ?
    O5 Tm1 C8 C7 . . . . 140.3(12) ?
    O10 Tm1 C8 C7 . . . . -146.4(12) ?
    O4 Tm1 C8 C7 . . . . 85.5(12) ?
    O2 Tm1 C8 C7 . . . . -69.9(12) ?
    O7 Tm1 C8 C7 . . . . 18.8(13) ?
    N1 Tm1 C8 C7 . . . . 10.6(12) ?
    O8 Tm1 C8 C7 . . . . -142.9(11) ?
    O1 Tm1 C8 C7 . . . . 119.1(12) ?
    C16 Tm1 C8 C7 . . . . 112.8(12) ?
    C14 C9 C10 C11 . . . . 1.3(5) ?
    C15 C9 C10 C11 . . . . -178.9(3) ?
    C9 C10 C11 C12 . . . . -0.5(5) ?
    C10 C11 C12 C13 . . . . -0.6(5) ?
    C10 C11 C12 O6 . . . . 179.1(3) ?
    O6 C12 C13 C14 . . . . -178.8(3) ?
    C11 C12 C13 C14 . . . . 0.8(5) ?
    C12 C13 C14 C9 . . . . 0.0(5) ?
    C10 C9 C14 C13 . . . . -1.0(5) ?
    C15 C9 C14 C13 . . . . 179.1(3) ?
    C10 C9 C15 C16 . . . . -96.8(4) ?
    C14 C9 C15 C16 . . . . 83.1(4) ?
    C9 C15 C16 O4 . . . . 172.4(3) ?
    C9 C15 C16 O5 . . . . -5.9(4) ?
    O1W Tm1 C16 O4 . . . . 92.1(3) ?
    O5 Tm1 C16 O4 . . . . 170.9(3) ?
    O10 Tm1 C16 O4 . . . . -177.66(17) ?
    O2 Tm1 C16 O4 . . . . -88.90(18) ?
    O7 Tm1 C16 O4 . . . . 65.12(17) ?
    N1 Tm1 C16 O4 . . . . -9.45(18) ?
    O8 Tm1 C16 O4 . . . . 117.20(17) ?
    O1 Tm1 C16 O4 . . . . -90.47(18) ?
    C8 Tm1 C16 O4 . . . . -87.49(17) ?
    C24 Tm1 C16 O4 . . . . 90.56(17) ?
    O1W Tm1 C16 O5 . . . . -78.8(3) ?
    O10 Tm1 C16 O5 . . . . 11.43(17) ?
    O4 Tm1 C16 O5 . . . . -170.9(3) ?
    O2 Tm1 C16 O5 . . . . 100.19(16) ?
    O7 Tm1 C16 O5 . . . . -105.80(16) ?
    N1 Tm1 C16 O5 . . . . 179.63(16) ?
    O8 Tm1 C16 O5 . . . . -53.71(16) ?
    O1 Tm1 C16 O5 . . . . 98.62(17) ?
    C8 Tm1 C16 O5 . . . . 101.60(16) ?
    C24 Tm1 C16 O5 . . . . -80.35(16) ?
    C22 C17 C18 C19 . . . . 0.5(4) ?
    C23 C17 C18 C19 . . . . 179.4(3) ?
    C17 C18 C19 C20 . . . . -0.2(4) ?
    C18 C19 C20 O9 . . . . -179.8(3) ?
    C18 C19 C20 C21 . . . . -0.3(4) ?
    O9 C20 C21 C22 . . . . -179.9(3) ?
    C19 C20 C21 C22 . . . . 0.6(4) ?
    C20 C21 C22 C17 . . . . -0.3(4) ?
    C18 C17 C22 C21 . . . . -0.2(4) ?
    C23 C17 C22 C21 . . . . -179.1(3) ?
    C18 C17 C23 C24 . . . . -78.8(4) ?
    C22 C17 C23 C24 . . . . 100.2(4) ?
    C17 C23 C24 O7 . . . . -46.5(4) ?
    C17 C23 C24 O8 . . . . 132.5(3) ?
    O1W Tm1 C24 O7 . . . . 99.21(18) ?
    O5 Tm1 C24 O7 . . . . -108.54(18) ?
    O10 Tm1 C24 O7 . . . . 177.96(18) ?
    O4 Tm1 C24 O7 . . . . -53.88(18) ?
    O2 Tm1 C24 O7 . . . . 97.9(2) ?
    N1 Tm1 C24 O7 . . . . 22.17(19) ?
    O8 Tm1 C24 O7 . . . . -172.1(3) ?
    O1 Tm1 C24 O7 . . . . -84.1(3) ?
    C16 Tm1 C24 O7 . . . . -81.24(18) ?
    O1W Tm1 C24 O8 . . . . -88.74(15) ?
    O5 Tm1 C24 O8 . . . . 63.52(15) ?
    O10 Tm1 C24 O8 . . . . -9.99(15) ?
    O4 Tm1 C24 O8 . . . . 118.18(15) ?
    O2 Tm1 C24 O8 . . . . -90.04(18) ?
    O7 Tm1 C24 O8 . . . . 172.1(3) ?
    N1 Tm1 C24 O8 . . . . -165.78(14) ?
    O1 Tm1 C24 O8 . . . . 88.0(3) ?
    C16 Tm1 C24 O8 . . . . 90.81(15) ?
    C30 C25 C26 C27 . . . . -0.9(4) ?
    C31 C25 C26 C27 . . . . 178.0(3) ?
    C25 C26 C27 C28 . . . . -0.4(5) ?
    C26 C27 C28 O12 . . . . -179.0(3) ?
    C26 C27 C28 C29 . . . . 1.2(4) ?
    C27 C28 C29 C30 . . . . -0.6(4) ?
    O12 C28 C29 C30 . . . . 179.6(3) ?
    C26 C25 C30 C29 . . . . 1.5(4) ?
    C31 C25 C30 C29 . . . . -177.4(3) ?
    C28 C29 C30 C25 . . . . -0.8(5) ?
    C30 C25 C31 C32 . . . . 75.9(4) ?
    C26 C25 C31 C32 . . . . -103.0(3) ?
    C25 C31 C32 O11 . . . . 11.5(4) ?
    C25 C31 C32 O10 . . . . -167.8(3) ?
    C25 C31 C32 Tm2 . . . . -93.1(9) ?
    O8 Tm2 C32 O11 . . . . -168.37(16) ?
    O2W Tm2 C32 O11 . . . . -90.83(16) ?
    O14 Tm2 C32 O11 . . . . 62.11(16) ?
    O13 Tm2 C32 O11 . . . . 116.39(16) ?
    O16 Tm2 C32 O11 . . . . -95.71(18) ?
    O17 Tm2 C32 O11 . . . . 69.7(3) ?
    O10 Tm2 C32 O11 . . . . 168.3(3) ?
    N3 Tm2 C32 O11 . . . . -12.51(17) ?
    C40 Tm2 C32 O11 . . . . 89.13(16) ?
    O8 Tm2 C32 O10 . . . . 23.34(15) ?
    O2W Tm2 C32 O10 . . . . 100.88(15) ?
    O14 Tm2 C32 O10 . . . . -106.19(15) ?
    O13 Tm2 C32 O10 . . . . -51.90(15) ?
    O16 Tm2 C32 O10 . . . . 96.00(17) ?
    O17 Tm2 C32 O10 . . . . -98.6(2) ?
    O11 Tm2 C32 O10 . . . . -168.3(3) ?
    N3 Tm2 C32 O10 . . . . 179.20(14) ?
    C40 Tm2 C32 O10 . . . . -79.16(15) ?
    O8 Tm2 C32 C31 . . . . -57.4(9) ?
    O2W Tm2 C32 C31 . . . . 20.1(9) ?
    O14 Tm2 C32 C31 . . . . 173.0(9) ?
    O13 Tm2 C32 C31 . . . . -132.7(9) ?
    O16 Tm2 C32 C31 . . . . 15.2(9) ?
    O17 Tm2 C32 C31 . . . . -179.4(8) ?
    O10 Tm2 C32 C31 . . . . -80.8(9) ?
    O11 Tm2 C32 C31 . . . . 110.9(9) ?
    N3 Tm2 C32 C31 . . . . 98.4(9) ?
    C40 Tm2 C32 C31 . . . . -159.9(9) ?
    C38 C33 C34 C35 . . . . -0.3(4) ?
    C39 C33 C34 C35 . . . . 179.3(3) ?
    C33 C34 C35 C36 . . . . 0.3(5) ?
    C34 C35 C36 O15 . . . . 179.9(3) ?
    C34 C35 C36 C37 . . . . -0.2(5) ?
    O15 C36 C37 C38 . . . . 180.0(3) ?
    C35 C36 C37 C38 . . . . 0.0(4) ?
    C34 C33 C38 C37 . . . . 0.2(4) ?
    C39 C33 C38 C37 . . . . -179.4(3) ?
    C36 C37 C38 C33 . . . . 0.0(4) ?
    C38 C33 C39 C40 . . . . -114.8(3) ?
    C34 C33 C39 C40 . . . . 65.6(4) ?
    C33 C39 C40 O14 . . . . 172.5(2) ?
    C33 C39 C40 O13 . . . . -8.7(4) ?
    O8 Tm2 C40 O14 . . . . -170.72(15) ?
    O2W Tm2 C40 O14 . . . . -80.5(2) ?
    O13 Tm2 C40 O14 . . . . -178.4(3) ?
    O16 Tm2 C40 O14 . . . . 102.81(16) ?
    O17 Tm2 C40 O14 . . . . 92.92(16) ?
    O10 Tm2 C40 O14 . . . . -106.30(16) ?
    O11 Tm2 C40 O14 . . . . -54.91(16) ?
    N3 Tm2 C40 O14 . . . . 20.42(17) ?
    C48 Tm2 C40 O14 . . . . 95.54(16) ?
    C32 Tm2 C40 O14 . . . . -80.55(16) ?
    O8 Tm2 C40 O13 . . . . 7.68(16) ?
    O2W Tm2 C40 O13 . . . . 97.9(2) ?
    O14 Tm2 C40 O13 . . . . 178.4(3) ?
    O16 Tm2 C40 O13 . . . . -78.79(16) ?
    O17 Tm2 C40 O13 . . . . -88.68(16) ?
    O10 Tm2 C40 O13 . . . . 72.10(15) ?
    O11 Tm2 C40 O13 . . . . 123.49(15) ?
    N3 Tm2 C40 O13 . . . . -161.18(15) ?
    C48 Tm2 C40 O13 . . . . -86.06(16) ?
    C32 Tm2 C40 O13 . . . . 97.85(15) ?
    C46 C41 C42 C43 . . . . -0.4(4) ?
    C47 C41 C42 C43 . . . . 177.4(3) ?
    C41 C42 C43 C44 . . . . -1.5(5) ?
    C42 C43 C44 O18 . . . . -178.6(3) ?
    C42 C43 C44 C45 . . . . 2.3(5) ?
    O18 C44 C45 C46 . . . . 179.7(3) ?
    C43 C44 C45 C46 . . . . -1.3(5) ?
    C44 C45 C46 C41 . . . . -0.6(5) ?
    C42 C41 C46 C45 . . . . 1.4(4) ?
    C47 C41 C46 C45 . . . . -176.4(3) ?
    C46 C41 C47 C48 . . . . 106.9(3) ?
    C42 C41 C47 C48 . . . . -70.8(4) ?
    C41 C47 C48 O16 . . . . 59.2(4) ?
    C41 C47 C48 O17 . . . . -119.7(3) ?
    O8 Tm2 C48 O16 . . . . 63.74(15) ?
    O2W Tm2 C48 O16 . . . . -14.77(16) ?
    O14 Tm2 C48 O16 . . . . -165.51(14) ?
    O13 Tm2 C48 O16 . . . . 139.02(15) ?
    O17 Tm2 C48 O16 . . . . 172.4(3) ?
    O10 Tm2 C48 O16 . . . . 68.4(3) ?
    O11 Tm2 C48 O16 . . . . -89.7(2) ?
    N3 Tm2 C48 O16 . . . . -93.92(15) ?
    C40 Tm2 C48 O16 . . . . 166.73(15) ?
    O8 Tm2 C48 O17 . . . . -108.62(16) ?
    O2W Tm2 C48 O17 . . . . 172.86(16) ?
    O14 Tm2 C48 O17 . . . . 22.12(17) ?
    O13 Tm2 C48 O17 . . . . -33.35(16) ?
    O16 Tm2 C48 O17 . . . . -172.4(3) ?
    O10 Tm2 C48 O17 . . . . -103.9(2) ?
    O11 Tm2 C48 O17 . . . . 97.9(2) ?
    N3 Tm2 C48 O17 . . . . 93.71(17) ?
    C40 Tm2 C48 O17 . . . . -5.64(17) ?
    C53 N1 C49 C50 . . . . 1.5(4) ?
    Tm1 N1 C49 C50 . . . . -173.0(2) ?
    N1 C49 C50 C51 . . . . 0.2(4) ?
    C49 C50 C51 C52 . . . . -2.0(4) ?
    C49 C50 C51 C56 . . . . 176.2(3) ?
    C50 C51 C52 C53 . . . . 2.1(4) ?
    C56 C51 C52 C53 . . . . -176.0(3) ?
    C49 N1 C53 C52 . . . . -1.4(4) ?
    Tm1 N1 C53 C52 . . . . 173.5(2) ?
    C51 C52 C53 N1 . . . . -0.5(5) ?
    C58 N2 C54 C55 . . . . 2.3(6) ?
    N2 C54 C55 C56 . . . . -1.2(6) ?
    C54 C55 C56 C57 . . . . -1.2(5) ?
    C54 C55 C56 C51 . . . . 175.7(3) ?
    C50 C51 C56 C57 . . . . 26.3(4) ?
    C52 C51 C56 C57 . . . . -155.6(3) ?
    C50 C51 C56 C55 . . . . -150.5(3) ?
    C52 C51 C56 C55 . . . . 27.6(4) ?
    C55 C56 C57 C58 . . . . 2.3(5) ?
    C51 C56 C57 C58 . . . . -174.6(3) ?
    C54 N2 C58 C57 . . . . -1.1(6) ?
    C56 C57 C58 N2 . . . . -1.2(6) ?
    C63 N3 C59 C60 . . . . -2.1(4) ?
    Tm2 N3 C59 C60 . . . . 173.1(2) ?
    N3 C59 C60 C61 . . . . -1.6(5) ?
    C59 C60 C61 C62 . . . . 3.9(4) ?
    C59 C60 C61 C66 . . . . -173.2(3) ?
    C60 C61 C62 C63 . . . . -2.6(4) ?
    C66 C61 C62 C63 . . . . 174.4(3) ?
    C59 N3 C63 C62 . . . . 3.4(4) ?
    Tm2 N3 C63 C62 . . . . -171.7(2) ?
    C61 C62 C63 N3 . . . . -1.1(5) ?
    C68 N4 C64 C65 . . . . 0.7(5) ?
    N4 C64 C65 C66 . . . . 1.4(6) ?
    C64 C65 C66 C67 . . . . -2.3(5) ?
    C64 C65 C66 C61 . . . . 174.4(3) ?
    C62 C61 C66 C67 . . . . -17.1(4) ?
    C60 C61 C66 C67 . . . . 159.7(3) ?
    C62 C61 C66 C65 . . . . 166.3(3) ?
    C60 C61 C66 C65 . . . . -16.8(4) ?
    C65 C66 C67 C68 . . . . 1.3(5) ?
    C61 C66 C67 C68 . . . . -175.4(3) ?
    C64 N4 C68 C67 . . . . -1.9(6) ?
    C66 C67 C68 N4 . . . . 0.9(6) ?
    O2 C8 O1 Tm1 . . . . 8.6(2) ?
    C7 C8 O1 Tm1 . . . . -169.1(2) ?
    O1W Tm1 O1 C8 . . . . -7.62(19) ?
    O5 Tm1 O1 C8 . . . . -158.36(17) ?
    O10 Tm1 O1 C8 . . . . -85.70(16) ?
    O4 Tm1 O1 C8 . . . . 144.27(17) ?
    O2 Tm1 O1 C8 . . . . -5.04(15) ?
    O7 Tm1 O1 C8 . . . . 125.08(17) ?
    N1 Tm1 O1 C8 . . . . 67.92(16) ?
    O8 Tm1 O1 C8 . . . . -129.01(16) ?
    C16 Tm1 O1 C8 . . . . 173.27(18) ?
    C24 Tm1 O1 C8 . . . . 176.31(19) ?
    O1 C8 O2 Tm1 . . . . -9.3(3) ?
    C7 C8 O2 Tm1 . . . . 168.5(2) ?
    O1W Tm1 O2 C8 . . . . -177.10(16) ?
    O5 Tm1 O2 C8 . . . . 35.73(17) ?
    O10 Tm1 O2 C8 . . . . 101.80(16) ?
    O4 Tm1 O2 C8 . . . . -27.78(17) ?
    O7 Tm1 O2 C8 . . . . -131.12(16) ?
    N1 Tm1 O2 C8 . . . . -92.78(16) ?
    O8 Tm1 O2 C8 . . . . 141.22(14) ?
    O1 Tm1 O2 C8 . . . . 5.03(15) ?
    C16 Tm1 O2 C8 . . . . 3.19(18) ?
    C24 Tm1 O2 C8 . . . . -175.81(15) ?
    O5 C16 O4 Tm1 . . . . 9.1(3) ?
    C15 C16 O4 Tm1 . . . . -169.1(3) ?
    O1W Tm1 O4 C16 . . . . -147.77(17) ?
    O5 Tm1 O4 C16 . . . . -5.15(16) ?
    O10 Tm1 O4 C16 . . . . 2.9(2) ?
    O2 Tm1 O4 C16 . . . . 106.36(17) ?
    O7 Tm1 O4 C16 . . . . -111.35(18) ?
    N1 Tm1 O4 C16 . . . . 170.50(19) ?
    O8 Tm1 O4 C16 . . . . -66.22(18) ?
    O1 Tm1 O4 C16 . . . . 79.44(17) ?
    C8 Tm1 O4 C16 . . . . 94.43(18) ?
    C24 Tm1 O4 C16 . . . . -90.22(18) ?
    O4 C16 O5 Tm1 . . . . -9.2(3) ?
    C15 C16 O5 Tm1 . . . . 169.1(3) ?
    O1W Tm1 O5 C16 . . . . 151.51(16) ?
    O10 Tm1 O5 C16 . . . . -168.29(17) ?
    O4 Tm1 O5 C16 . . . . 5.09(16) ?
    O2 Tm1 O5 C16 . . . . -97.11(17) ?
    O7 Tm1 O5 C16 . . . . 74.86(17) ?
    N1 Tm1 O5 C16 . . . . -0.5(2) ?
    O8 Tm1 O5 C16 . . . . 123.74(17) ?
    O1 Tm1 O5 C16 . . . . -72.39(17) ?
    C8 Tm1 O5 C16 . . . . -81.91(17) ?
    C24 Tm1 O5 C16 . . . . 99.28(17) ?
    O8 C24 O7 Tm1 . . . . -8.2(3) ?
    C23 C24 O7 Tm1 . . . . 170.8(3) ?
    O1W Tm1 O7 C24 . . . . -74.15(18) ?
    O5 Tm1 O7 C24 . . . . 71.91(18) ?
    O10 Tm1 O7 C24 . . . . -2.3(2) ?
    O4 Tm1 O7 C24 . . . . 123.93(18) ?
    O2 Tm1 O7 C24 . . . . -119.29(18) ?
    N1 Tm1 O7 C24 . . . . -157.39(19) ?
    O8 Tm1 O7 C24 . . . . 4.50(16) ?
    O1 Tm1 O7 C24 . . . . 142.60(17) ?
    C16 Tm1 O7 C24 . . . . 98.57(18) ?
    C8 Tm1 O7 C24 . . . . -165.66(19) ?
    O7 C24 O8 Tm2 . . . . 164.6(3) ?
    C23 C24 O8 Tm2 . . . . -14.4(6) ?
    Tm1 C24 O8 Tm2 . . . . 157.0(4) ?
    O7 C24 O8 Tm1 . . . . 7.6(3) ?
    C23 C24 O8 Tm1 . . . . -171.4(3) ?
    O2W Tm2 O8 C24 . . . . 124.6(4) ?
    O14 Tm2 O8 C24 . . . . -82.9(4) ?
    O13 Tm2 O8 C24 . . . . -73.8(4) ?
    O16 Tm2 O8 C24 . . . . 47.5(4) ?
    O17 Tm2 O8 C24 . . . . -1.8(4) ?
    O10 Tm2 O8 C24 . . . . -154.5(4) ?
    O11 Tm2 O8 C24 . . . . -171.0(4) ?
    N3 Tm2 O8 C24 . . . . 77.7(4) ?
    C40 Tm2 O8 C24 . . . . -77.4(4) ?
    C48 Tm2 O8 C24 . . . . 23.6(4) ?
    C32 Tm2 O8 C24 . . . . -165.4(4) ?
    O2W Tm2 O8 Tm1 . . . . -80.78(8) ?
    O14 Tm2 O8 Tm1 . . . . 71.69(11) ?
    O13 Tm2 O8 Tm1 . . . . 80.83(8) ?
    O16 Tm2 O8 Tm1 . . . . -157.84(9) ?
    O17 Tm2 O8 Tm1 . . . . 152.77(7) ?
    O10 Tm2 O8 Tm1 . . . . 0.12(6) ?
    O11 Tm2 O8 Tm1 . . . . -16.35(10) ?
    N3 Tm2 O8 Tm1 . . . . -127.69(13) ?
    C40 Tm2 O8 Tm1 . . . . 77.17(8) ?
    C48 Tm2 O8 Tm1 . . . . 178.22(9) ?
    C32 Tm2 O8 Tm1 . . . . -10.79(8) ?
    O1W Tm1 O8 C24 . . . . 83.11(16) ?
    O5 Tm1 O8 C24 . . . . -112.70(16) ?
    O10 Tm1 O8 C24 . . . . 169.00(17) ?
    O4 Tm1 O8 C24 . . . . -65.09(16) ?
    O2 Tm1 O8 C24 . . . . 125.01(16) ?
    O7 Tm1 O8 C24 . . . . -4.36(15) ?
    N1 Tm1 O8 C24 . . . . 17.22(18) ?
    O1 Tm1 O8 C24 . . . . -141.97(16) ?
    C16 Tm1 O8 C24 . . . . -89.97(16) ?
    C8 Tm1 O8 C24 . . . . 165.11(19) ?
    O1W Tm1 O8 Tm2 . . . . -86.02(8) ?
    O5 Tm1 O8 Tm2 . . . . 78.17(8) ?
    O10 Tm1 O8 Tm2 . . . . -0.13(6) ?
    O4 Tm1 O8 Tm2 . . . . 125.78(8) ?
    O2 Tm1 O8 Tm2 . . . . -44.12(12) ?
    O7 Tm1 O8 Tm2 . . . . -173.49(12) ?
    N1 Tm1 O8 Tm2 . . . . -151.91(8) ?
    O1 Tm1 O8 Tm2 . . . . 48.90(15) ?
    C16 Tm1 O8 Tm2 . . . . 100.90(8) ?
    C8 Tm1 O8 Tm2 . . . . -4.0(2) ?
    C24 Tm1 O8 Tm2 . . . . -169.13(19) ?
    O11 C32 O10 Tm1 . . . . -151.4(2) ?
    C31 C32 O10 Tm1 . . . . 28.0(4) ?
    Tm2 C32 O10 Tm1 . . . . -139.7(3) ?
    O11 C32 O10 Tm2 . . . . -11.7(3) ?
    C31 C32 O10 Tm2 . . . . 167.7(2) ?
    O1W Tm1 O10 C32 . . . . -147.8(3) ?
    O5 Tm1 O10 C32 . . . . 53.9(3) ?
    O4 Tm1 O10 C32 . . . . 47.0(3) ?
    O2 Tm1 O10 C32 . . . . -72.1(3) ?
    O7 Tm1 O10 C32 . . . . 141.2(3) ?
    N1 Tm1 O10 C32 . . . . -105.1(3) ?
    O8 Tm1 O10 C32 . . . . 135.3(3) ?
    O1 Tm1 O10 C32 . . . . -20.2(3) ?
    C16 Tm1 O10 C32 . . . . 48.4(3) ?
    C8 Tm1 O10 C32 . . . . -46.4(3) ?
    C24 Tm1 O10 C32 . . . . 140.2(3) ?
    O1W Tm1 O10 Tm2 . . . . 77.05(8) ?
    O5 Tm1 O10 Tm2 . . . . -81.32(8) ?
    O4 Tm1 O10 Tm2 . . . . -88.20(10) ?
    O2 Tm1 O10 Tm2 . . . . 152.75(8) ?
    O7 Tm1 O10 Tm2 . . . . 6.03(10) ?
    N1 Tm1 O10 Tm2 . . . . 119.75(14) ?
    O8 Tm1 O10 Tm2 . . . . 0.12(6) ?
    O1 Tm1 O10 Tm2 . . . . -155.38(8) ?
    C16 Tm1 O10 Tm2 . . . . -86.83(9) ?
    C8 Tm1 O10 Tm2 . . . . 178.45(9) ?
    C24 Tm1 O10 Tm2 . . . . 5.03(8) ?
    O8 Tm2 O10 C32 . . . . -154.47(16) ?
    O2W Tm2 O10 C32 . . . . -71.70(15) ?
    O14 Tm2 O10 C32 . . . . 72.75(15) ?
    O13 Tm2 O10 C32 . . . . 125.80(16) ?
    O16 Tm2 O10 C32 . . . . -119.15(16) ?
    O17 Tm2 O10 C32 . . . . 138.77(17) ?
    O11 Tm2 O10 C32 . . . . 6.45(14) ?
    N3 Tm2 O10 C32 . . . . -0.98(18) ?
    C40 Tm2 O10 C32 . . . . 98.83(15) ?
    C48 Tm2 O10 C32 . . . . -159.6(2) ?
    O8 Tm2 O10 Tm1 . . . . -0.13(6) ?
    O2W Tm2 O10 Tm1 . . . . 82.63(8) ?
    O14 Tm2 O10 Tm1 . . . . -132.91(8) ?
    O13 Tm2 O10 Tm1 . . . . -79.87(8) ?
    O16 Tm2 O10 Tm1 . . . . 35.19(13) ?
    O17 Tm2 O10 Tm1 . . . . -66.90(16) ?
    O11 Tm2 O10 Tm1 . . . . 160.78(11) ?
    N3 Tm2 O10 Tm1 . . . . 153.35(8) ?
    C40 Tm2 O10 Tm1 . . . . -106.83(8) ?
    C48 Tm2 O10 Tm1 . . . . -5.2(2) ?
    C32 Tm2 O10 Tm1 . . . . 154.34(19) ?
    O10 C32 O11 Tm2 . . . . 11.5(3) ?
    C31 C32 O11 Tm2 . . . . -167.8(2) ?
    O8 Tm2 O11 C32 . . . . 12.93(18) ?
    O2W Tm2 O11 C32 . . . . 80.59(16) ?
    O14 Tm2 O11 C32 . . . . -112.98(16) ?
    O13 Tm2 O11 C32 . . . . -66.60(16) ?
    O16 Tm2 O11 C32 . . . . 118.86(16) ?
    O17 Tm2 O11 C32 . . . . -148.89(15) ?
    O10 Tm2 O11 C32 . . . . -6.55(14) ?
    N3 Tm2 O11 C32 . . . . 167.36(17) ?
    C40 Tm2 O11 C32 . . . . -89.86(16) ?
    C48 Tm2 O11 C32 . . . . 163.19(17) ?
    O14 C40 O13 Tm2 . . . . 1.6(3) ?
    C39 C40 O13 Tm2 . . . . -177.2(2) ?
    O8 Tm2 O13 C40 . . . . -172.25(16) ?
    O2W Tm2 O13 C40 . . . . -136.56(16) ?
    O14 Tm2 O13 C40 . . . . -0.90(15) ?
    O16 Tm2 O13 C40 . . . . 117.45(15) ?
    O17 Tm2 O13 C40 . . . . 83.63(16) ?
    O10 Tm2 O13 C40 . . . . -102.94(16) ?
    O11 Tm2 O13 C40 . . . . -58.66(16) ?
    N3 Tm2 O13 C40 . . . . 23.48(18) ?
    C48 Tm2 O13 C40 . . . . 98.36(16) ?
    C32 Tm2 O13 C40 . . . . -82.05(16) ?
    O13 C40 O14 Tm2 . . . . -1.6(3) ?
    C39 C40 O14 Tm2 . . . . 177.2(2) ?
    O8 Tm2 O14 C40 . . . . 11.7(2) ?
    O2W Tm2 O14 C40 . . . . 142.93(15) ?
    O13 Tm2 O14 C40 . . . . 0.91(15) ?
    O16 Tm2 O14 C40 . . . . -97.99(16) ?
    O17 Tm2 O14 C40 . . . . -79.99(16) ?
    O10 Tm2 O14 C40 . . . . 72.48(16) ?
    O11 Tm2 O14 C40 . . . . 121.05(17) ?
    N3 Tm2 O14 C40 . . . . -159.41(17) ?
    C48 Tm2 O14 C40 . . . . -89.94(16) ?
    C32 Tm2 O14 C40 . . . . 97.45(16) ?
    O17 C48 O16 Tm2 . . . . 7.7(3) ?
    C47 C48 O16 Tm2 . . . . -171.2(2) ?
    O8 Tm2 O16 C48 . . . . -114.38(15) ?
    O2W Tm2 O16 C48 . . . . 165.02(16) ?
    O14 Tm2 O16 C48 . . . . 17.93(18) ?
    O13 Tm2 O16 C48 . . . . -46.73(16) ?
    O17 Tm2 O16 C48 . . . . -4.27(14) ?
    O10 Tm2 O16 C48 . . . . -147.06(14) ?
    O11 Tm2 O16 C48 . . . . 127.32(15) ?
    N3 Tm2 O16 C48 . . . . 79.03(15) ?
    C40 Tm2 O16 C48 . . . . -16.22(18) ?
    C32 Tm2 O16 C48 . . . . 169.77(14) ?
    O16 C48 O17 Tm2 . . . . -7.4(2) ?
    C47 C48 O17 Tm2 . . . . 171.5(2) ?
    O8 Tm2 O17 C48 . . . . 73.80(16) ?
    O2W Tm2 O17 C48 . . . . -8.83(19) ?
    O14 Tm2 O17 C48 . . . . -157.79(17) ?
    O13 Tm2 O17 C48 . . . . 145.70(17) ?
    O16 Tm2 O17 C48 . . . . 4.25(14) ?
    O10 Tm2 O17 C48 . . . . 132.70(16) ?
    O11 Tm2 O17 C48 . . . . -122.76(16) ?
    N3 Tm2 O17 C48 . . . . -79.18(16) ?
    C40 Tm2 O17 C48 . . . . 174.23(17) ?
    C32 Tm2 O17 C48 . . . . -165.55(18) ?
loop_
    _geom_hbond_atom_site_label_D
    _geom_hbond_atom_site_label_H
    _geom_hbond_atom_site_label_A
    _geom_hbond_site_symmetry_A
    _geom_hbond_distance_DH
    _geom_hbond_distance_HA
    _geom_hbond_distance_DA
    _geom_hbond_angle_DHA
    O3 H3B O12 1_565 0.82 1.93 2.741(3) 168.8
    O6 H6B O3W 1_545 0.82 1.86 2.646(3) 160.6
    O9 H9A O17 2_565 0.82 1.86 2.677(3) 173.3
    O12 H12A O11 2_556 0.82 1.94 2.752(3) 167.7
    O15 H15C O6 1_465 0.82 1.90 2.717(3) 174.5
    O18 H18B O9 1_545 0.82 1.95 2.766(3) 173.3
    O2W H2WA O5 . 0.83(4) 1.99(2) 2.733(3) 150(4)
    O2W H2WB N2 1_545 0.824(18) 2.04(2) 2.836(3) 164(4)
    O3W H3WB O3 . 0.84(4) 1.97(4) 2.793(3) 166(4)
    O1W H1WA O13 . 0.84(5) 1.95(2) 2.733(2) 157(4)
    O1W H1WB N4 1_565 0.830(18) 1.961(18) 2.780(3) 169(4)
    O3W H3WA O1 2_666 0.85(4) 1.93(4) 2.778(3) 174(5)
data_global
_journal_date_recd_electronic     2010-10-21
_journal_date_accepted     2010-10-27
_journal_name_full     'Acta Crystallographica, Section E'
_journal_year     2010
_journal_volume     66
_journal_issue     11
_journal_page_first     m1497
_journal_page_last     m1497
_journal_paper_category     QM
_journal_coeditor_code     BT5387
_publ_contact_author_name     'Guo-Liang Zhao'
_publ_contact_author_address
;
  College of Chemistry and Life Sciences,
  Zhejiang Normal University,
  Jinhua 321004, People's Republic of China;
  Zhejiang Normal University Xingzhi College,
  Jinhua 321004, People's Republic of China
;
_publ_contact_author_email     'sky53@zjnu.cn'
_publ_contact_author_fax     '86-579-82282595'
_publ_contact_author_phone     '86-579-82283925'
_publ_section_title
;\
Bis[\m-2-(4-hydroxyphenyl)acetato]-\
\k^3^<i>O</i>,<i>O</i>':<i>O</i>;\k^3^<i>O</i>:<i>O</i>,<i>O</i>'-\
bis{aqua(4,4'-bipyridine-\k<i>N</i>)bis[2-(4-\
hydroxyphenyl)acetato-\k^2^<i>O</i>,<i>O</i>']thulium(III)} monohydrate
;
loop_
    _publ_author_name
    _publ_author_address
    'Jia-Lu Liu'
;
College of Chemistry and Life Sciences,
Zhejiang Normal University,
Jinhua 321004, People's Republic of China
and
Zhejiang Normal University Xingzhi College,
Jinhua 321004, People's Republic of China
;
    'Jian-Feng Liu'
;
College of Chemistry and Life Sciences,
Zhejiang Normal University,
Jinhua 321004, People's Republic of China
and
Zhejiang Normal University Xingzhi College,
Jinhua 321004, People's Republic of China
;
    'Guo-Liang Zhao'
;
College of Chemistry and Life Sciences,
Zhejiang Normal University,
Jinhua 321004, People's Republic of China
and
Zhejiang Normal University Xingzhi College,
Jinhua 321004, People's Republic of China
;
