# Supplementary material for: Bis[μ-2-(4-hy­droxy­phen­yl)acetato]-κ3 O,O′:O;κ3 O:O,O′-bis­{aqua­(4,4′-bipyridine-κN)bis­[2-(4-hy­droxy­phen­yl)acetato-κ2 O,O′]thulium(III)} mono­hydrate
Source: Acta Crystallogr Sect E Struct Rep Online. 2010 Oct 31;66(Pt 11):m1497. doi: 10.1107/S1600536810043898 (PMC3009223; doi:10.1107/S1600536810043898)
Supplement: Supplementary file 2 [file e-66-m1497-Isup2.hkl]

# 
# h,k,l, Fc-squared, Fo-squared, sigma(Fo-squared) and status flag 
# 
data_I
_shelx_title ' J in P-1' 
_shelx_refln_list_code          4 
_shelx_F_calc_maximum      395.55 
_exptl_crystal_F_000      1612.00 
_reflns_d_resolution_high  0.7661 
 
loop_ 
 _symmetry_equiv_pos_as_xyz 
 'x, y, z' 
 '-x, -y, -z' 
 
_cell_length_a    11.6999 
_cell_length_b    16.1522 
_cell_length_c    18.4294 
_cell_angle_alpha  83.294 
_cell_angle_beta   72.374 
_cell_angle_gamma  71.380 
 
_shelx_F_squared_multiplier     1.000 
 
loop_ 
 _refln_index_h 
 _refln_index_k 
 _refln_index_l 
 _refln_F_squared_calc 
 _refln_F_squared_meas 
 _refln_F_squared_sigma 
 _refln_observed_status 
   1   0   0    11171.07    11424.42    179.43 o 
   2   0   0    83951.02    80866.13    933.71 o 
   3   0   0     1323.63     1538.46     35.81 o 
   4   0   0    13238.02    13952.69    202.52 o 
   5   0   0    18226.59    18035.80    260.26 o 
   6   0   0      133.55       85.60     16.24 o 
   7   0   0    15539.16    15035.98    234.49 o 
   8   0   0    11426.43    11049.10    188.90 o 
   9   0   0     1183.69     1177.88     52.92 o 
  10   0   0     1623.03     1526.32     63.11 o 
  11   0   0      109.23       57.36     26.65 o 
  12   0   0     1302.27     1265.83    111.22 o 
  13   0   0     1064.27     1028.32     78.30 o 
 -13   1   0      313.00      499.33    116.74 o 
 -12   1   0       36.24       12.42     27.61 o 
 -11   1   0      553.77      519.79     70.56 o 
 -10   1   0        1.40      -10.67     19.48 o 
  -9   1   0     5905.53     5638.55    122.48 o 
  -8   1   0     7348.12     7342.37    141.02 o 
  -7   1   0     9318.71     9100.77    157.75 o 
  -6   1   0    12584.24    12465.44    195.73 o 
  -5   1   0     6216.98     6419.05    111.81 o 
  -4   1   0     9203.24     9698.06    149.04 o 
  -3   1   0     5002.33     5380.70    100.80 o 
  -2   1   0    76043.99    75104.18    968.09 o 
  -1   1   0    60316.14    60550.12   1619.19 o 
   1   1   0    25116.98    25432.76    507.96 o 
   2   1   0     3644.16     3859.06     54.51 o 
   3   1   0      329.46      365.38     16.81 o 
   4   1   0    36593.72    36817.00    441.91 o 
   5   1   0     3511.77     3573.59     65.65 o 
   6   1   0    35835.54    34798.23    480.13 o 
   7   1   0     1979.23     1909.86     57.44 o 
   8   1   0     5804.39     5447.33    139.22 o 
   9   1   0     1966.46     1929.41     64.57 o 
  10   1   0      512.01      517.94     50.55 o 
  11   1   0     2458.33     2485.44    106.78 o 
  12   1   0      145.05      120.29     33.04 o 
  13   1   0     3194.01     3164.26    141.69 o 
  14   1   0     1638.59     1576.04    156.72 o 
 -12   2   0       49.76       26.28     46.32 o 
 -11   2   0      611.04      573.81     47.47 o 
 -10   2   0     7930.29     7770.07    158.25 o 
  -9   2   0      165.70      230.27     30.93 o 
  -8   2   0    10095.56    10005.05    176.77 o 
  -7   2   0     4871.49     5068.64    105.01 o 
  -6   2   0      589.91      562.34     32.03 o 
  -5   2   0      222.41      283.63     21.69 o 
  -4   2   0      178.70      179.22     14.90 o 
  -3   2   0    61435.83    61433.82    803.74 o 
  -2   2   0    18538.23    18694.39    254.79 o 
  -1   2   0    21609.99    20925.87    582.29 o 
   0   2   0     8833.30     9783.62    395.20 o 
   1   2   0        6.51       -4.42      4.42 o 
   2   2   0    57396.52    57369.79    665.94 o 
   3   2   0     6447.03     6779.25    127.13 o 
   4   2   0    20912.21    20670.20    257.56 o 
   5   2   0    45413.45    43949.50    528.73 o 
   6   2   0     2652.74     2707.19     57.68 o 
   7   2   0     8579.75     8446.48    147.66 o 
   8   2   0       13.32       21.12     15.40 o 
   9   2   0      512.60      552.65     39.36 o 
  10   2   0     4691.33     4610.79    111.35 o 
  11   2   0      657.62      651.54     49.08 o 
  12   2   0     4791.52     4885.10    125.37 o 
  13   2   0      371.06      370.14     65.45 o 
  14   2   0      885.50      863.63     95.25 o 
 -13   3   0        1.62        5.71     61.07 o 
 -12   3   0     2713.67     2833.37    142.17 o 
 -11   3   0     2798.50     2873.21    174.88 o 
 -10   3   0     2342.20     2361.91    120.80 o 
  -9   3   0    10069.59    10019.37    184.72 o 
  -8   3   0      431.63      515.37     36.68 o 
  -7   3   0      352.34      329.00     28.57 o 
  -6   3   0       53.91       34.31     15.55 o 
  -5   3   0     3753.08     3951.11     80.60 o 
  -4   3   0    74195.40    75465.84    886.72 o 
  -3   3   0      183.39      180.06     15.80 o 
  -2   3   0    39640.04    39727.31    602.84 o 
  -1   3   0     3730.72     3837.41     91.85 o 
   0   3   0     1200.64     1257.66     47.45 o 
   1   3   0     1673.10     1825.40     38.21 o 
   2   3   0       18.28       25.62      4.76 o 
   3   3   0    71929.32    70878.62    824.22 o 
   4   3   0    12428.41    12382.04    162.68 o 
   5   3   0     4802.25     4769.60     78.90 o 
   6   3   0     4746.41     4324.25     77.94 o 
   7   3   0       11.76       12.70     13.71 o 
   8   3   0      256.24      304.50     28.76 o 
   9   3   0      886.38      830.42     45.76 o 
  10   3   0     6780.32     6698.78    140.91 o 
  11   3   0     7370.66     7084.52    152.01 o 
  12   3   0      263.46      248.99     37.31 o 
  13   3   0     2024.73     2080.17    125.52 o 
  14   3   0       59.52       48.24     49.84 o 
 -12   4   0      163.34      143.87     69.16 o 
 -11   4   0     5014.89     4820.54    186.43 o 
 -10   4   0     2766.81     2840.27    132.96 o 
  -9   4   0      509.09      574.92     58.94 o 
  -8   4   0        2.37        0.54     16.99 o 
  -7   4   0       22.39       19.15     15.36 o 
  -6   4   0     7239.63     7171.90    130.83 o 
  -5   4   0    17614.00    17924.29    299.09 o 
  -4   4   0     6699.16     6613.44    102.68 o 
  -3   4   0    43418.94    43329.98    518.23 o 
  -2   4   0     1915.33     2011.42     49.77 o 
  -1   4   0     2062.09     2181.81     60.87 o 
   0   4   0     3311.40     3430.27     50.80 o 
   1   4   0    21182.34    22685.16    417.12 o 
   2   4   0   117625.57   114314.00   1199.29 o 
   3   4   0      333.36      349.57     13.27 o 
   4   4   0    63439.70    63268.04    742.91 o 
   5   4   0     9365.93     9363.76    133.11 o 
   6   4   0       10.78        8.06      9.67 o 
   7   4   0     3587.46     3523.13     81.26 o 
   8   4   0      440.22      410.09     32.67 o 
   9   4   0    10125.60    10159.97    182.08 o 
  10   4   0     1430.24     1436.77     61.27 o 
  11   4   0     2591.76     2620.22     87.73 o 
  12   4   0      649.56      655.92     59.32 o 
  13   4   0        8.20       24.00     39.29 o 
  14   4   0      368.71      345.10     67.93 o 
 -12   5   0     3395.30     2902.89    199.70 o 
 -11   5   0      152.17      142.55     70.98 o 
 -10   5   0      591.38      678.89     77.19 o 
  -9   5   0      101.43       48.79     45.13 o 
  -8   5   0      711.17      687.51     52.46 o 
  -7   5   0     9670.69     9936.33    174.90 o 
  -6   5   0      447.58      478.06     31.38 o 
  -5   5   0     7052.51     6293.11    115.43 o 
  -4   5   0    12253.06    11822.44    165.11 o 
  -3   5   0     2112.15     2057.30     44.22 o 
  -2   5   0     5689.62     6056.78    126.65 o 
  -1   5   0      203.02      221.06     15.05 o 
   0   5   0    29030.98    30615.40    366.80 o 
   1   5   0    33338.10    35269.25    485.99 o 
   2   5   0    23974.71    23386.75    239.90 o 
   3   5   0    43470.45    43388.61    433.90 o 
   4   5   0       84.42       93.90     10.94 o 
   5   5   0        3.95       21.64     19.34 o 
   6   5   0     2890.65     2855.56     59.32 o 
   7   5   0     2759.37     2627.94     60.40 o 
   8   5   0    14278.29    13665.50    199.05 o 
   9   5   0       62.41       84.06     28.89 o 
  10   5   0    10407.28    10424.02    192.36 o 
  11   5   0      799.94      780.89     60.18 o 
  12   5   0       72.24       76.80     42.43 o 
  13   5   0      484.91      486.88     73.52 o 
  14   5   0        9.35      -28.43     42.76 o 
 -12   6   0       79.05       63.13     64.40 o 
 -11   6   0      696.41      683.81    110.40 o 
 -10   6   0       41.45       36.85     41.90 o 
  -9   6   0     1013.44      827.64    106.35 o 
  -8   6   0     4778.56     4657.75    165.90 o 
  -7   6   0      771.20      794.32     53.43 o 
  -6   6   0    15423.64    15498.09    288.91 o 
  -5   6   0     2345.59     2390.61     62.12 o 
  -4   6   0     7636.52     7756.70    132.15 o 
  -3   6   0      947.38     1048.76     31.49 o 
  -2   6   0       21.50       42.06     10.52 o 
  -1   6   0    32053.15    31601.57    386.64 o 
   0   6   0     1626.76     1670.88     29.70 o 
   1   6   0    33795.93    34611.36    359.65 o 
   2   6   0    26457.59    27618.19    265.26 o 
   3   6   0     3385.62     3545.44     49.67 o 
   4   6   0     5436.84     5859.35     75.04 o 
   5   6   0       84.91       76.46     12.23 o 
   6   6   0    21303.10    21096.08    274.35 o 
   7   6   0    11843.51    11876.13    173.27 o 
   8   6   0     4228.39     4216.54     85.73 o 
   9   6   0     9085.88     9047.01    168.53 o 
  10   6   0      240.74      159.80     29.03 o 
  11   6   0      131.05      128.47     33.66 o 
  12   6   0       51.68      127.10     46.95 o 
  13   6   0      584.43      697.60     85.38 o 
  14   6   0     3409.92     3567.86    179.64 o 
 -11   7   0       38.41      -22.52     51.08 o 
 -10   7   0      398.57      400.46     67.45 o 
  -9   7   0      624.55      774.32     82.06 o 
  -8   7   0     5828.98     5587.13    279.73 o 
  -7   7   0     8312.49     8201.45    324.77 o 
  -6   7   0      771.24      795.13     51.74 o 
  -5   7   0     2224.40     2228.68     88.89 o 
  -4   7   0       18.73       15.98     11.98 o 
  -3   7   0     1354.90     1266.02     36.27 o 
  -2   7   0    17642.00    17762.06    232.38 o 
  -1   7   0       49.90      104.44     12.92 o 
   0   7   0    85776.77    88681.09    897.86 o 
   1   7   0     2584.27     2739.57     42.98 o 
   2   7   0      748.05      726.15     23.72 o 
   3   7   0    12050.80    13559.31    150.29 o 
   4   7   0      437.58      397.91     23.21 o 
   5   7   0    11593.71    10973.43    139.47 o 
   6   7   0     2944.15     2933.92     87.10 o 
   7   7   0    12148.48    11819.98    173.06 o 
   8   7   0     5691.81     5369.35    100.62 o 
   9   7   0      545.44      544.18     39.87 o 
  10   7   0       19.99       11.36     30.86 o 
  11   7   0       32.35       -2.50     27.95 o 
  12   7   0     4112.47     4110.59    169.49 o 
  13   7   0     1968.55     1994.54    127.98 o 
  14   7   0     1007.44      842.37     98.48 o 
 -11   8   0      421.56      484.11    103.58 o 
 -10   8   0      175.59      156.56     66.62 o 
  -9   8   0     3967.77     4288.95    176.04 o 
  -8   8   0     3214.02     3169.98    315.41 o 
  -7   8   0     2149.92     2229.12    114.90 o 
  -6   8   0     5026.83     4908.63    278.77 o 
  -5   8   0       12.96       12.93     19.92 o 
  -4   8   0     6909.86     7206.71    157.50 o 
  -3   8   0     3651.68     3555.70     93.87 o 
  -2   8   0    18558.87    19114.13    250.79 o 
  -1   8   0    18592.22    18238.11    238.38 o 
   0   8   0     2777.17     2900.31     46.69 o 
   1   8   0      660.97      573.83     20.29 o 
   2   8   0      876.96      976.64     23.28 o 
   3   8   0     9058.59     9105.92    102.32 o 
   4   8   0    25786.60    26645.04    280.36 o 
   5   8   0     5471.36     5490.67     75.91 o 
   6   8   0    33263.64    32962.79    411.88 o 
   7   8   0      242.59      250.01     22.29 o 
   8   8   0      136.11      132.80     24.68 o 
   9   8   0       39.68       38.56     25.29 o 
  10   8   0      657.77      658.31     92.84 o 
  11   8   0     6259.19     6305.60    276.22 o 
  12   8   0      166.81      233.53     56.79 o 
  13   8   0     3512.14     3448.63    180.43 o 
  14   8   0      755.66      733.05     95.40 o 
 -10   9   0     3637.09     3805.91    231.74 o 
  -9   9   0      132.69      143.15     60.12 o 
  -8   9   0     2539.92     2606.32    131.46 o 
  -7   9   0     1017.03      908.11     83.31 o 
  -6   9   0      438.28      419.10     58.73 o 
  -5   9   0     1183.70     1243.36     84.23 o 
  -4   9   0       26.92       35.67     21.05 o 
  -3   9   0    19668.39    19168.71    471.97 o 
  -2   9   0     4405.05     4452.50    110.26 o 
  -1   9   0    11038.48    11200.88    180.91 o 
   0   9   0     2778.69     2726.88     46.88 o 
   1   9   0       76.25       91.93     11.41 o 
   2   9   0    36159.73    39337.62    399.24 o 
   3   9   0     3683.18     3683.19     52.72 o 
   4   9   0    24115.55    24533.04    246.26 o 
   5   9   0    33010.82    33662.89    352.26 o 
   6   9   0     1123.09     1128.88     34.06 o 
   7   9   0     4287.01     4406.88     84.71 o 
   8   9   0      559.65      521.86     31.90 o 
   9   9   0     3363.19     3304.50     90.08 o 
  10   9   0     8003.63     7907.33    191.33 o 
  11   9   0     1006.26      927.19     95.65 o 
  12   9   0     6040.03     6402.45    224.96 o 
  13   9   0      411.43      345.42     66.96 o 
  14   9   0      206.08      236.27     65.12 o 
  -9  10   0     2055.35     1977.51    172.42 o 
  -8  10   0      231.37      193.50     55.01 o 
  -7  10   0      525.73      548.87     71.71 o 
  -6  10   0     3652.76     3373.00    144.58 o 
  -5  10   0     1037.65      884.34     75.98 o 
  -4  10   0    21702.78    21396.88    544.54 o 
  -3  10   0       19.34       59.63     23.12 o 
  -2  10   0     6643.72     6290.85    142.36 o 
  -1  10   0      114.95       91.19     24.25 o 
   0  10   0       98.80      130.09     16.40 o 
   1  10   0     6815.17     7206.59    101.95 o 
   2  10   0      115.36      121.12     14.47 o 
   3  10   0    37999.70    38190.16    349.54 o 
   4  10   0    10398.25    10344.86    118.77 o 
   5  10   0     8163.26     8086.52    105.08 o 
   6  10   0     1695.00     1653.64     38.36 o 
   7  10   0     1132.66     1136.09     40.61 o 
   8  10   0     1176.47     1167.26     71.22 o 
   9  10   0     2894.23     2843.80     83.19 o 
  10  10   0    11383.92    11007.29    242.91 o 
  11  10   0     8789.09     9193.76    275.71 o 
  12  10   0       45.73       32.71     41.30 o 
  13  10   0       91.14       97.76     51.84 o 
  14  10   0       33.19       44.53     52.23 o 
  -9  11   0      155.65      147.20     67.57 o 
  -8  11   0      276.40      292.65     79.94 o 
  -7  11   0      163.62      124.20     48.91 o 
  -6  11   0     3563.96     3272.72    146.02 o 
  -5  11   0     5852.66     5686.48    193.67 o 
  -4  11   0     2919.85     3122.48    149.82 o 
  -3  11   0     9761.62     9530.10    257.96 o 
  -2  11   0        2.48       -3.50     22.21 o 
  -1  11   0     2903.55     2893.47     87.29 o 
   0  11   0     1292.06     1372.67     98.00 o 
   1  11   0     5070.99     5047.50     90.12 o 
   2  11   0    36918.16    37816.33    368.38 o 
   3  11   0       32.65       24.56      8.70 o 
   4  11   0     8483.59     8601.06    114.73 o 
   5  11   0     1199.59     1261.06     31.06 o 
   6  11   0      383.76      399.17     21.48 o 
   7  11   0     8120.76     8024.06    156.23 o 
   8  11   0      779.56      776.85     43.40 o 
   9  11   0    22865.09    22704.40    353.02 o 
  10  11   0     2764.58     2752.81    135.05 o 
  11  11   0     1366.87     1171.90     98.67 o 
  12  11   0      525.61      589.70     81.08 o 
  13  11   0        8.33       34.38     50.58 o 
  14  11   0      963.68      887.32    108.90 o 
  -8  12   0       63.09       57.58     62.50 o 
  -7  12   0     7130.61     6910.54    241.96 o 
  -6  12   0      703.96      690.89     81.59 o 
  -5  12   0     3914.95     3855.08    159.90 o 
  -4  12   0      801.60      832.50     79.90 o 
  -3  12   0       25.99        9.65     29.46 o 
  -2  12   0      419.92      398.42     54.06 o 
  -1  12   0       57.78       42.49     23.04 o 
   0  12   0     9789.95     9838.18    202.35 o 
   1  12   0    16126.41    15835.19    456.00 o 
   2  12   0     3628.08     3657.56     71.67 o 
   3  12   0     6994.67     7129.15    114.29 o 
   4  12   0      101.51      117.85     12.12 o 
   5  12   0     2542.45     2516.45     46.30 o 
   6  12   0    10410.18    10224.06    143.27 o 
   7  12   0     7363.22     7141.26    122.53 o 
   8  12   0    17273.51    17429.17    279.53 o 
   9  12   0      239.52      295.35     42.79 o 
  10  12   0     5240.66     5527.72    158.50 o 
  11  12   0      674.23      608.17     78.59 o 
  12  12   0      177.34      122.00     54.36 o 
  13  12   0     2052.01     2032.05    226.83 o 
  -7  13   0      585.23      440.33     99.61 o 
  -6  13   0     3145.59     3440.26    163.98 o 
  -5  13   0      464.22      384.30     65.49 o 
  -4  13   0      625.38      656.74     76.99 o 
  -3  13   0       32.92       72.94     35.35 o 
  -2  13   0      453.60      526.16    129.04 o 
  -1  13   0    20701.06    20988.95    499.33 o 
   0  13   0     2772.76     2881.26     93.72 o 
   1  13   0    10093.26    10302.43    213.22 o 
   2  13   0     6808.44     6814.36    109.02 o 
   3  13   0       34.14       24.85     11.83 o 
   4  13   0     4391.31     4501.28     64.71 o 
   5  13   0     1095.88     1167.87     31.71 o 
   6  13   0    28669.32    28025.66    332.99 o 
   7  13   0    20934.25    21156.00    264.99 o 
   8  13   0     1190.44     1150.67     63.62 o 
   9  13   0     2357.61     2372.21    111.73 o 
  10  13   0      245.39      209.27     51.85 o 
  11  13   0     1689.43     1525.18    114.77 o 
  12  13   0     1544.56     1764.13    202.48 o 
  13  13   0     1304.22     1472.86    126.67 o 
  -6  14   0       12.67       17.92     59.32 o 
  -5  14   0      258.40      240.06     59.92 o 
  -4  14   0       62.64       35.55     38.88 o 
  -3  14   0     3457.16     3233.54    285.75 o 
  -2  14   0    10427.59    10538.17    293.91 o 
  -1  14   0     3346.09     3169.06    135.73 o 
   0  14   0    11862.65    12064.24    589.35 o 
   1  14   0      162.51      196.63     31.24 o 
   2  14   0      108.26      106.54     22.33 o 
   3  14   0       80.52       94.56     22.62 o 
   4  14   0     3136.66     3124.68     90.79 o 
   5  14   0    15191.65    15404.16    206.42 o 
   6  14   0      389.12      360.99     27.04 o 
   7  14   0    12307.57    12615.88    175.75 o 
   8  14   0      859.94      928.28     42.77 o 
   9  14   0      221.72      202.15     38.52 o 
  10  14   0      451.42      418.07     68.12 o 
  11  14   0      371.40      330.47    116.27 o 
  12  14   0     4276.21     4166.23    233.57 o 
  13  14   0     2263.97     2476.72    158.03 o 
  -5  15   0      149.33      189.71     83.75 o 
  -4  15   0     5101.85     5128.29    202.34 o 
  -3  15   0     1596.57     1386.98    107.05 o 
  -2  15   0     6355.39     5818.23    487.99 o 
  -1  15   0     4101.78     4157.48    320.41 o 
   0  15   0      141.30      136.51     42.18 o 
   1  15   0       52.41      101.45     37.82 o 
   2  15   0        5.56       24.84     17.10 o 
   3  15   0    10930.70    10501.33    178.65 o 
   4  15   0    14237.33    14242.44    210.71 o 
   5  15   0      281.96      318.39     37.26 o 
   6  15   0    10619.83    10700.31    178.68 o 
   7  15   0     1170.14     1177.71     40.92 o 
   8  15   0       92.99       64.38     24.24 o 
   9  15   0     1320.30     1331.84     69.13 o 
  10  15   0      127.42       91.15     37.48 o 
  11  15   0     6064.00     6089.72    227.08 o 
  12  15   0      304.27      363.59     75.54 o 
  -4  16   0       54.06       56.34     49.97 o 
  -3  16   0     6554.67     6606.28    256.57 o 
  -2  16   0     1958.56     2047.44    261.25 o 
  -1  16   0      594.01      595.39     76.52 o 
   0  16   0      158.25       85.49     40.97 o 
   1  16   0      142.08      135.71     48.02 o 
   2  16   0    10733.57    10812.26    197.96 o 
   3  16   0     4559.59     4561.68     95.60 o 
   4  16   0     5339.85     5500.15    150.66 o 
   5  16   0     5593.03     5488.63    149.39 o 
   6  16   0       13.97        3.58     29.19 o 
   7  16   0       14.28       34.69     25.16 o 
   8  16   0      338.60      406.76     48.44 o 
   9  16   0     3250.36     3151.92    162.15 o 
  10  16   0     4678.32     4750.19    155.87 o 
  11  16   0      187.65      300.06     54.36 o 
  12  16   0     3794.30     3964.42    152.92 o 
  -3  17   0        0.17      -39.43     39.43 o 
  -2  17   0     1283.28     1356.91    140.93 o 
  -1  17   0      122.54      114.14     54.41 o 
   0  17   0      488.45      491.55     72.18 o 
   1  17   0     3682.74     3861.96    135.06 o 
   2  17   0       22.77       12.17     36.04 o 
   3  17   0    13784.02    13302.34    340.89 o 
   4  17   0     2680.88     2585.85     90.04 o 
   5  17   0      448.35      373.31     44.10 o 
   6  17   0       79.98       54.56     26.81 o 
   7  17   0       13.40      -23.56     23.76 o 
   8  17   0     6861.93     6680.72    173.43 o 
   9  17   0     1931.97     1854.35    128.16 o 
  10  17   0     4169.95     4633.75    260.40 o 
  11  17   0     3997.94     4350.84    349.43 o 
  -2  18   0      110.50      111.44     79.15 o 
  -1  18   0     1705.59     1747.01    165.20 o 
   0  18   0     1700.34     1711.26    120.79 o 
   1  18   0     2021.75     1956.87    121.27 o 
   2  18   0     8674.29     8047.68    250.76 o 
   3  18   0       49.38       82.37     42.50 o 
   4  18   0     2847.26     2775.92    136.29 o 
   5  18   0        4.74       12.01     28.37 o 
   6  18   0      744.34      783.42     59.68 o 
   7  18   0     5778.45     5781.55    147.26 o 
   8  18   0      260.77      292.51     53.41 o 
   9  18   0     8107.93     8475.86    407.26 o 
  10  18   0      402.05      419.45     79.39 o 
   0  19   0     5734.92     5672.41    219.61 o 
   1  19   0     4281.96     4349.39    344.20 o 
   2  19   0     1406.89     1418.99    110.94 o 
   3  19   0     2365.57     2314.94    130.96 o 
   4  19   0       29.82       20.83     43.81 o 
   5  19   0     1736.46     1673.51    112.89 o 
   6  19   0     2803.58     3304.54    208.50 o 
   7  19   0     2033.70     1994.76     99.84 o 
   8  19   0     5556.88     5543.68    330.96 o 
   9  19   0        6.00        5.71     50.17 o 
   1  20   0     3248.81     2969.63    158.13 o 
   2  20   0      586.40      469.95     78.23 o 
   3  20   0       15.23       -1.29     45.89 o 
   4  20   0     1971.61     1832.14    126.02 o 
   5  20   0      215.63      166.75     67.02 o 
   6  20   0     5834.95     6301.08    226.21 o 
   7  20   0     3326.53     3485.48    141.48 o 
   8  20   0      673.30      604.27     89.45 o 
  -7 -20   1     4184.76     4299.07    212.49 o 
  -6 -20   1      850.97      883.58     70.48 o 
  -5 -20   1     4796.68     5059.45    452.14 o 
  -4 -20   1       16.46      -22.96     46.52 o 
  -3 -20   1       17.88       21.81     46.64 o 
  -2 -20   1     1008.02      846.86     95.77 o 
  -9 -19   1     4619.95     4734.85    208.92 o 
  -8 -19   1      891.84      968.92     84.81 o 
  -7 -19   1     4380.98     4454.93    132.70 o 
  -6 -19   1     2945.90     3041.31    107.39 o 
  -5 -19   1       34.58       10.66     29.34 o 
  -4 -19   1      109.50       67.29     49.09 o 
  -3 -19   1      174.12      103.66     49.68 o 
  -2 -19   1     4666.74     4718.95    299.08 o 
  -1 -19   1     4894.44     4691.26    190.84 o 
   0 -19   1      930.06      761.17     91.31 o 
 -10 -18   1     3674.55     4048.86    420.58 o 
  -9 -18   1      587.65      710.60     93.99 o 
  -8 -18   1     8054.02     8095.41    185.20 o 
  -7 -18   1      703.70      656.56     58.26 o 
  -6 -18   1      332.48      413.36     46.88 o 
  -5 -18   1      309.47      301.49     42.68 o 
  -4 -18   1      265.59      276.79     41.55 o 
  -3 -18   1     9856.08     9511.48    749.08 o 
  -2 -18   1      746.13      699.62     89.38 o 
  -1 -18   1     3765.25     3504.01    370.14 o 
   0 -18   1     2350.66     2449.07    135.89 o 
   1 -18   1       97.38       61.54     59.96 o 
   2 -18   1       42.29       15.76     51.43 o 
 -11 -17   1     1497.94     1608.72    103.47 o 
 -10 -17   1     3378.24     3469.07    134.86 o 
  -9 -17   1     4783.89     5011.42    164.31 o 
  -8 -17   1       70.87       64.40     31.67 o 
  -7 -17   1       98.82      107.77     33.07 o 
  -6 -17   1      107.48      109.88     31.78 o 
  -5 -17   1     1765.09     1801.65     78.64 o 
  -4 -17   1     9760.28     9417.33    194.82 o 
  -3 -17   1      950.31      965.54     62.52 o 
  -2 -17   1    12434.47    12377.46    326.03 o 
  -1 -17   1      406.90      463.57     66.11 o 
   0 -17   1      201.13      181.51     47.43 o 
   1 -17   1      441.35      533.92     76.20 o 
   2 -17   1      205.83      158.44     56.03 o 
   3 -17   1     6353.74     6553.56    241.83 o 
 -12 -16   1       60.88       30.33     47.52 o 
 -11 -16   1     3966.53     4180.33    153.23 o 
 -10 -16   1     1415.55     1360.42     90.10 o 
  -9 -16   1     1021.14     1081.21     67.95 o 
  -8 -16   1      292.33      347.66     44.33 o 
  -7 -16   1       96.64       86.11     29.81 o 
  -6 -16   1     6503.72     6362.82    118.31 o 
  -5 -16   1     2508.65     2649.31     67.42 o 
  -4 -16   1     6086.67     6249.39    119.02 o 
  -3 -16   1    10185.26    10329.18    170.77 o 
  -2 -16   1       59.77       37.34     24.63 o 
  -1 -16   1      702.47      692.36    125.63 o 
   0 -16   1       68.19       55.30     40.12 o 
   1 -16   1     1726.70     1780.89    115.52 o 
   2 -16   1     6829.05     6456.41    369.66 o 
   3 -16   1      147.26      180.08     56.15 o 
   4 -16   1     6019.87     6020.85    227.85 o 
   5 -16   1      296.38      190.34     81.05 o 
 -12 -15   1     3661.56     3830.96    185.08 o 
 -11 -15   1        2.32        0.52     33.75 o 
 -10 -15   1      908.27      903.62     86.28 o 
  -9 -15   1      179.43      195.09     36.25 o 
  -8 -15   1      293.13      249.68     31.58 o 
  -7 -15   1     5892.11     5920.89    107.10 o 
  -6 -15   1       21.70       34.32     17.45 o 
  -5 -15   1    14527.71    14327.29    213.14 o 
  -4 -15   1     6598.61     6716.70    122.47 o 
  -3 -15   1     7408.85     7218.21    129.27 o 
  -2 -15   1      573.57      627.90     37.81 o 
  -1 -15   1       20.52       17.50     17.30 o 
   0 -15   1     5167.91     5459.44    189.17 o 
   1 -15   1     3285.38     3040.61    138.27 o 
   2 -15   1     5189.34     4959.56    185.25 o 
   3 -15   1     9939.15     9600.93    623.77 o 
   4 -15   1      124.18      207.20    108.50 o 
   5 -15   1      600.00      549.29    103.58 o 
   6 -15   1      122.69       46.00     63.45 o 
 -12 -14   1      505.00      504.20     84.18 o 
 -11 -14   1     2535.75     2814.41    149.02 o 
 -10 -14   1        0.94       -7.29     32.62 o 
  -9 -14   1      954.45      978.47     62.08 o 
  -8 -14   1     2925.50     2911.79     92.31 o 
  -7 -14   1     5747.90     5760.54    101.25 o 
  -6 -14   1    18704.51    18915.58    241.83 o 
  -5 -14   1       82.40       88.39     16.65 o 
  -4 -14   1     3813.09     3903.76     82.71 o 
  -3 -14   1      491.10      489.12     28.19 o 
  -2 -14   1       67.00       71.36     17.01 o 
  -1 -14   1    11135.76    10880.90    160.26 o 
   0 -14   1      698.73      693.49     72.08 o 
   1 -14   1    20818.06    20642.75    683.57 o 
   2 -14   1     4389.71     4164.55    438.34 o 
   3 -14   1      817.34      784.46    141.73 o 
   4 -14   1      477.46      386.33     62.80 o 
   5 -14   1        0.60       51.94     41.72 o 
   6 -14   1     1487.19     1526.24    156.40 o 
   7 -14   1     1413.62     1613.95    166.87 o 
 -13 -13   1     1699.32     1713.13    135.51 o 
 -12 -13   1     1369.40     1501.13    123.25 o 
 -11 -13   1       12.66      -10.22     43.22 o 
 -10 -13   1      266.60      140.04     40.68 o 
  -9 -13   1       30.63       37.82     30.13 o 
  -8 -13   1     4479.48     4454.41     96.84 o 
  -7 -13   1    15464.11    15377.76    205.88 o 
  -6 -13   1     2603.00     2521.86     58.25 o 
  -5 -13   1     7805.19     7808.79    118.27 o 
  -4 -13   1      284.42      282.01     23.92 o 
  -3 -13   1     1876.09     1845.70     51.30 o 
  -2 -13   1     5432.09     5396.62    100.97 o 
  -1 -13   1     4672.62     4646.65     98.59 o 
   0 -13   1    15968.37    16075.32    303.80 o 
   1 -13   1       10.10       28.29     23.74 o 
   2 -13   1     2016.53     1879.45    102.10 o 
   3 -13   1      986.31     1025.15     87.16 o 
   4 -13   1      882.37      855.39     83.50 o 
   5 -13   1     3477.72     3427.90    154.15 o 
   6 -13   1       27.45       76.92     46.64 o 
   7 -13   1     4966.95     4961.46    266.96 o 
 -13 -12   1      194.04      262.28     85.10 o 
 -12 -12   1      138.16      157.45     55.57 o 
 -11 -12   1      576.38      651.17     81.92 o 
 -10 -12   1      324.88      333.07     48.55 o 
  -9 -12   1     5797.35     6063.19    135.08 o 
  -8 -12   1      532.01      524.82     47.48 o 
  -7 -12   1    13264.45    12954.10    178.56 o 
  -6 -12   1     8980.03     8858.59    130.37 o 
  -5 -12   1      133.82      152.62     23.27 o 
  -4 -12   1     1615.15     1561.42     36.31 o 
  -3 -12   1      242.02      284.21     16.74 o 
  -2 -12   1    11741.23    11816.47    266.82 o 
  -1 -12   1    11299.83    11302.01    197.60 o 
   0 -12   1     1553.51     1592.32     80.96 o 
   1 -12   1     2469.50     2489.09     84.32 o 
   2 -12   1      332.36      292.28     37.10 o 
   3 -12   1     1463.57     1546.38     93.45 o 
   4 -12   1     1721.58     1548.96     98.88 o 
   5 -12   1     1065.48      963.03     86.66 o 
   6 -12   1     7987.30     7767.65    250.08 o 
   7 -12   1       68.80       87.58     65.75 o 
   8 -12   1      724.71      632.42    112.46 o 
 -13 -11   1       94.37      163.82     59.26 o 
 -12 -11   1      171.15      214.80     57.31 o 
 -11 -11   1     1885.67     1988.53     99.64 o 
 -10 -11   1     8267.92     8566.59    208.03 o 
  -9 -11   1      175.02      182.15     29.84 o 
  -8 -11   1    19741.48    18866.07    299.07 o 
  -7 -11   1     2146.53     2032.88     73.51 o 
  -6 -11   1        0.54       -9.20     11.09 o 
  -5 -11   1    10215.84    10257.42    130.19 o 
  -4 -11   1      460.47      478.28     21.40 o 
  -3 -11   1    35829.59    36093.24    334.67 o 
  -2 -11   1     4697.78     4698.31     66.86 o 
  -1 -11   1     8827.01     8917.15    161.47 o 
   0 -11   1     5022.80     4625.63    242.33 o 
   1 -11   1      462.14      509.83     40.23 o 
   2 -11   1      797.23      812.58     76.99 o 
   3 -11   1      319.69      288.05     36.53 o 
   4 -11   1    13744.40    13230.77    334.02 o 
   5 -11   1     6398.68     6408.56    280.04 o 
   6 -11   1      560.33      421.44     63.53 o 
   7 -11   1     1347.08     1409.53    105.59 o 
   8 -11   1       94.93      151.68     54.54 o 
   9 -11   1      586.37      706.49    112.78 o 
 -14 -10   1       14.70       -2.96     49.61 o 
 -13 -10   1        5.07       -9.65     43.83 o 
 -12 -10   1     1873.23     1799.32    129.04 o 
 -11 -10   1     3674.99     3703.67    128.90 o 
 -10 -10   1     7857.20     8042.67    198.12 o 
  -9 -10   1     4426.29     4292.40    107.25 o 
  -8 -10   1      174.58      165.99     26.09 o 
  -7 -10   1     2310.86     2326.20     67.49 o 
  -6 -10   1     2055.83     2000.21     46.73 o 
  -5 -10   1    11756.70    11671.35    133.16 o 
  -4 -10   1    29265.51    28858.62    288.59 o 
  -3 -10   1      812.42      801.05     24.15 o 
  -2 -10   1     6834.25     6953.39     86.27 o 
  -1 -10   1      661.15      688.26     37.02 o 
   0 -10   1     2491.28     2605.83     59.99 o 
   1 -10   1      611.17      587.58     40.19 o 
   2 -10   1       13.18        7.43     17.81 o 
   3 -10   1    17880.43    17803.60    323.83 o 
   4 -10   1     6588.56     6554.06    155.93 o 
   5 -10   1     2761.99     2639.96    118.91 o 
   6 -10   1     4165.05     4182.38    159.22 o 
   7 -10   1       81.81       55.32     53.77 o 
   8 -10   1      826.17      973.62    127.61 o 
   9 -10   1      411.63      444.45     94.54 o 
  10 -10   1     2602.27     2846.90    201.13 o 
 -14  -9   1      152.21      156.17     64.32 o 
 -13  -9   1     2538.64     2945.08    152.90 o 
 -12  -9   1       13.37       19.40     41.35 o 
 -11  -9   1     6336.63     6484.69    274.42 o 
 -10  -9   1     2120.34     2272.93    140.07 o 
  -9  -9   1       28.99       23.78     21.02 o 
  -8  -9   1        8.97       -0.01     16.30 o 
  -7  -9   1     1372.43     1306.72     50.30 o 
  -6  -9   1    13523.30    13408.75    189.62 o 
  -5  -9   1     6765.55     6906.46     92.27 o 
  -4  -9   1    11021.06    10987.85    123.47 o 
  -3  -9   1    27691.40    28719.23    284.13 o 
  -2  -9   1      457.79      515.71     18.55 o 
  -1  -9   1      381.25      350.50     19.67 o 
   0  -9   1     1421.78     1445.02     31.47 o 
   1  -9   1     9594.33     9808.79    164.13 o 
   2  -9   1    10641.79    10603.63    178.13 o 
   3  -9   1     1949.11     1933.30     75.36 o 
   4  -9   1    12937.25    12917.33    336.93 o 
   5  -9   1        5.98       21.19     22.01 o 
   6  -9   1       36.02       58.43     54.72 o 
   7  -9   1     1359.83     1243.53     92.92 o 
   8  -9   1      161.36      171.64     48.19 o 
   9  -9   1     5596.38     5948.31    216.31 o 
  10  -9   1      919.81      968.05    128.96 o 
 -14  -8   1      749.68     1002.65    138.00 o 
 -13  -8   1      924.69     1021.57    182.89 o 
 -12  -8   1     4849.86     5287.03    200.25 o 
 -11  -8   1      340.34      360.32     49.15 o 
 -10  -8   1     1871.47     1920.34     80.50 o 
  -9  -8   1       69.95       55.54     21.82 o 
  -8  -8   1      865.86      876.63     46.04 o 
  -7  -8   1    11281.01    11183.07    167.47 o 
  -6  -8   1      525.32      550.64     27.74 o 
  -5  -8   1    19838.87    19496.69    231.70 o 
  -4  -8   1     3089.79     3044.34     49.19 o 
  -3  -8   1       10.23       16.07      6.98 o 
  -2  -8   1      490.66      685.66     30.95 o 
  -1  -8   1      635.38      667.94     23.92 o 
   0  -8   1    22114.20    21929.71    234.48 o 
   1  -8   1     6482.53     6482.66     99.17 o 
   2  -8   1     8657.53     8884.94    147.17 o 
   3  -8   1     8314.43     8525.28    173.25 o 
   4  -8   1      468.00      486.61     39.27 o 
   5  -8   1     1106.89     1114.02     70.74 o 
   6  -8   1     1187.05     1258.56     65.05 o 
   7  -8   1     5369.46     5282.61    181.47 o 
   8  -8   1     8319.18     8346.68    252.18 o 
   9  -8   1      158.75      204.58     51.96 o 
  10  -8   1     1735.45     1445.66    142.44 o 
  11  -8   1       33.21       46.00     68.68 o 
 -14  -7   1     2289.36     2383.57    223.34 o 
 -13  -7   1     2142.50     2386.26    137.37 o 
 -12  -7   1      107.41      126.75     48.19 o 
 -11  -7   1        9.56       -5.45     27.49 o 
 -10  -7   1        0.98       12.24     24.75 o 
  -9  -7   1     2355.88     2304.39     73.51 o 
  -8  -7   1     9022.33     8778.59    212.15 o 
  -7  -7   1     5720.31     5845.57    136.07 o 
  -6  -7   1    22187.77    21768.94    283.79 o 
  -5  -7   1      229.87      276.15     18.89 o 
  -4  -7   1      879.80     1164.84     39.54 o 
  -3  -7   1       31.57       45.76     11.05 o 
  -2  -7   1    10326.91    11141.61    126.80 o 
  -1  -7   1    59696.34    62593.76    779.95 o 
   0  -7   1      810.18      903.65     22.09 o 
   1  -7   1    29670.87    29510.72    364.25 o 
   2  -7   1     5974.87     6358.22     96.99 o 
   3  -7   1      897.16      941.01     32.81 o 
   4  -7   1     1754.42     1797.22     64.26 o 
   5  -7   1      119.76      180.66     32.71 o 
   6  -7   1    17074.09    16932.57    314.50 o 
   7  -7   1     2707.47     2858.98     96.78 o 
   8  -7   1     5253.66     4763.53    172.06 o 
   9  -7   1     2767.98     2679.08    233.57 o 
  10  -7   1       21.41        1.05     87.95 o 
  11  -7   1      339.74      349.91     86.92 o 
 -14  -6   1      368.06      260.92     67.43 o 
 -13  -6   1      512.70      626.89     80.13 o 
 -12  -6   1       97.41      116.43     35.82 o 
 -11  -6   1       28.02        8.55     27.08 o 
 -10  -6   1     4852.79     4791.27    260.70 o 
  -9  -6   1     1214.83     1209.82     48.42 o 
  -8  -6   1    12205.42    12214.12    229.93 o 
  -7  -6   1    14768.85    14524.63    205.51 o 
  -6  -6   1      779.68      676.95     29.34 o 
  -5  -6   1     1111.86     1298.48     35.64 o 
  -4  -6   1      383.66      374.97     17.38 o 
  -3  -6   1    33487.10    33829.16    344.51 o 
  -2  -6   1    35145.00    36478.44    345.88 o 
  -1  -6   1     7468.29     7314.34     86.83 o 
   0  -6   1    37947.51    36965.91    425.72 o 
   1  -6   1        4.18        3.87      7.94 o 
   2  -6   1       77.65       49.88     12.96 o 
   3  -6   1     1474.54     1446.77     39.43 o 
   4  -6   1     5870.88     6064.69    108.34 o 
   5  -6   1    14560.97    14366.47    222.15 o 
   6  -6   1       15.29       42.57     20.66 o 
   7  -6   1    12643.26    12454.80    249.43 o 
   8  -6   1     3786.81     3650.92    117.84 o 
   9  -6   1       71.74        8.18     32.51 o 
  10  -6   1      250.26      185.34    110.16 o 
  11  -6   1        0.15       97.71     59.48 o 
  12  -6   1     2843.82     2898.77    199.38 o 
 -14  -5   1      806.35      885.59     98.27 o 
 -13  -5   1      164.01       91.20     45.81 o 
 -12  -5   1       18.96       15.16     31.73 o 
 -11  -5   1     2078.36     2057.11     88.70 o 
 -10  -5   1       71.03      123.76     33.32 o 
  -9  -5   1    17373.21    17179.87    347.05 o 
  -8  -5   1     3334.26     3383.39     75.66 o 
  -7  -5   1     8045.05     7603.57    123.99 o 
  -6  -5   1      528.23      517.92     29.41 o 
  -5  -5   1     2925.35     3228.88     87.12 o 
  -4  -5   1    56752.69    57589.38    764.75 o 
  -3  -5   1      751.05      687.26     17.91 o 
  -2  -5   1    63050.46    62277.34    613.62 o 
  -1  -5   1    37623.34    39164.00    390.78 o 
   0  -5   1     2677.09     2697.23     59.94 o 
   1  -5   1      289.98      280.49     17.62 o 
   2  -5   1       11.06        1.90      7.79 o 
   3  -5   1    11730.79    11122.39    167.64 o 
   4  -5   1     8844.02     8572.88    126.56 o 
   5  -5   1     2669.67     2638.48     63.33 o 
   6  -5   1    17395.57    16786.80    256.20 o 
   7  -5   1        3.62       -5.05     18.61 o 
   8  -5   1     1482.28     1410.12     69.80 o 
   9  -5   1      524.10      495.96     50.28 o 
  10  -5   1      847.64      840.21     80.60 o 
  11  -5   1     4553.96     4697.50    313.59 o 
  12  -5   1       52.68       81.05     64.24 o 
 -14  -4   1       38.18       67.27     50.08 o 
 -13  -4   1      359.80      343.61     63.33 o 
 -12  -4   1      923.83      927.91     68.63 o 
 -11  -4   1     4973.12     4798.71    140.30 o 
 -10  -4   1     7647.48     7515.18    153.62 o 
  -9  -4   1      560.80      544.13     42.77 o 
  -8  -4   1     1871.58     1862.90     54.22 o 
  -7  -4   1      130.66      113.78     16.98 o 
  -6  -4   1       21.48       23.48     11.20 o 
  -5  -4   1    17078.46    17200.74    224.84 o 
  -4  -4   1       93.19      162.39     13.68 o 
  -3  -4   1    33208.67    32719.34    391.42 o 
  -2  -4   1    10922.03    11234.66    120.88 o 
  -1  -4   1    12827.38    13145.32    188.94 o 
   0  -4   1      847.80      884.82     30.88 o 
   1  -4   1      447.80      446.39     27.23 o 
   2  -4   1    28151.35    27935.40    431.32 o 
   3  -4   1     6774.97     6880.52    110.50 o 
   4  -4   1    45001.16    45050.62    541.67 o 
   5  -4   1    17944.34    17845.09    262.10 o 
   6  -4   1      656.97      759.74     77.09 o 
   7  -4   1       49.16       37.62     22.73 o 
   8  -4   1      188.02      212.46     27.25 o 
   9  -4   1     4701.95     4509.69    130.51 o 
  10  -4   1     2784.61     2648.19    102.21 o 
  11  -4   1     1011.75     1029.59     91.76 o 
  12  -4   1     3353.52     3191.11    198.59 o 
 -14  -3   1      550.60      570.94    148.71 o 
 -13  -3   1       55.25       -3.70     42.76 o 
 -12  -3   1     4543.34     4637.78    141.12 o 
 -11  -3   1     3442.66     3501.36    100.52 o 
 -10  -3   1     4130.41     4242.56    106.54 o 
  -9  -3   1     1994.71     2057.91     74.89 o 
  -8  -3   1        2.07        3.34     13.99 o 
  -7  -3   1     2704.02     2703.93     62.47 o 
  -6  -3   1      451.37      370.26     23.40 o 
  -5  -3   1    11986.62    11741.91    265.57 o 
  -4  -3   1    22882.97    22189.11    276.53 o 
  -3  -3   1     4618.74     4648.95     80.52 o 
  -2  -3   1    13832.93    13769.14    154.82 o 
  -1  -3   1      248.16      254.45      8.69 o 
   1  -3   1     5927.76     6053.10    131.28 o 
   2  -3   1     3150.35     3075.38     98.03 o 
   3  -3   1    83811.55    82853.41   1075.37 o 
   4  -3   1     1126.89     1122.53     31.52 o 
   5  -3   1     5688.49     5547.10    100.85 o 
   6  -3   1      341.08      334.04     25.43 o 
   7  -3   1      244.59      258.76     39.51 o 
   8  -3   1     5613.24     5473.42    115.57 o 
   9  -3   1      337.46      331.40     34.76 o 
  10  -3   1     7774.21     7696.57    186.91 o 
  11  -3   1     3563.81     3424.75    120.16 o 
  12  -3   1      155.97       60.28    101.68 o 
 -14  -2   1      992.11     1073.06    142.44 o 
 -13  -2   1     3693.83     3614.06    271.48 o 
 -12  -2   1       13.91       41.99     34.33 o 
 -11  -2   1     3444.58     3721.61    132.47 o 
 -10  -2   1     1159.37     1121.44     56.45 o 
  -9  -2   1       80.31       77.82     22.88 o 
  -8  -2   1     4870.52     4695.27    121.34 o 
  -7  -2   1      189.49      231.81     29.42 o 
  -6  -2   1    23599.83    22543.44    392.68 o 
  -5  -2   1     9784.73     9438.89    135.49 o 
  -4  -2   1    11007.51    11316.63    151.92 o 
  -3  -2   1     7021.62     6744.31    105.92 o 
  -2  -2   1     2363.91     2449.27     39.15 o 
  -1  -2   1    23289.38    24058.82    260.35 o 
   0  -2   1    12921.50    13650.64    587.45 o 
   1  -2   1    28032.67    28638.41   1147.53 o 
   2  -2   1    59008.07    56622.86   1043.27 o 
   3  -2   1     2441.34     2580.12     76.35 o 
   4  -2   1    32024.91    34584.16    419.01 o 
   5  -2   1      874.01      967.32     34.47 o 
   6  -2   1     1831.69     1661.54     48.99 o 
   7  -2   1     9406.39     9663.19    165.36 o 
   8  -2   1      420.66      457.33     34.74 o 
   9  -2   1    19459.41    19509.72    305.90 o 
  10  -2   1     2297.01     2265.94     75.89 o 
  11  -2   1      952.77      969.34     67.95 o 
  12  -2   1       85.67       51.89     35.79 o 
 -13  -1   1      388.27      451.36     58.15 o 
 -12  -1   1     1432.11     1334.50     69.10 o 
 -11  -1   1        9.28      -15.20     22.63 o 
 -10  -1   1      404.81      422.37     39.40 o 
  -9  -1   1     2571.27     2383.85     73.82 o 
  -8  -1   1     3214.16     3062.55     80.13 o 
  -7  -1   1    23348.77    22964.21    337.57 o 
  -6  -1   1       82.02      112.10     16.15 o 
  -5  -1   1    24749.45    24072.40    304.19 o 
  -4  -1   1    11920.86    12125.26    161.78 o 
  -3  -1   1     6398.67     6482.65    117.73 o 
  -2  -1   1     5299.74     5352.68     82.66 o 
  -1  -1   1       69.75       77.53      5.23 o 
   0  -1   1    82447.17    78483.33    910.39 o 
   1  -1   1    27393.24    28013.84    812.37 o 
   2  -1   1    62006.38    60396.63    896.66 o 
   3  -1   1    30506.19    31043.76    474.39 o 
   4  -1   1      140.54      130.78     15.11 o 
   5  -1   1    12724.06    12825.46    193.85 o 
   6  -1   1      639.61      544.13     29.82 o 
   7  -1   1     5889.85     5842.86    113.73 o 
   8  -1   1    17395.95    17242.25    269.00 o 
   9  -1   1        2.84       11.70     18.38 o 
  10  -1   1     1489.22     1420.26     60.75 o 
  11  -1   1        6.23       -2.88     22.83 o 
  12  -1   1       19.40       -5.77     30.03 o 
  13  -1   1     1423.96     1764.48    181.14 o 
 -13   0   1     1434.57     1642.14    108.97 o 
 -12   0   1       82.96       96.30     32.34 o 
 -11   0   1       61.42       46.36     26.28 o 
 -10   0   1        1.29        6.97     21.38 o 
  -9   0   1     4596.81     4607.37    108.27 o 
  -8   0   1     5408.68     5220.47    111.85 o 
  -7   0   1     5655.19     5611.14    111.98 o 
  -6   0   1    27896.42    27802.82    353.44 o 
  -5   0   1        0.86        6.77      9.11 o 
  -4   0   1        4.29       13.96      8.13 o 
  -3   0   1     1032.13      831.85     31.18 o 
  -2   0   1    10652.28    10920.43    142.17 o 
  -1   0   1    91697.16    84815.82   2114.17 o 
   0   0   1      106.25       -0.93      0.93 o 
   1   0   1    45315.74    45136.43   1209.16 o 
   2   0   1    14594.85    14558.80    271.41 o 
   3   0   1     2855.60     3116.66     55.90 o 
   4   0   1     3676.12     3655.65     68.10 o 
   5   0   1       59.92       52.75     12.43 o 
   6   0   1    48113.21    47497.96    856.49 o 
   7   0   1     5247.67     5037.67    101.22 o 
   8   0   1     5238.94     5182.05    108.24 o 
   9   0   1     1693.90     1676.55     60.14 o 
  10   0   1        2.07      -17.45     19.10 o 
  11   0   1       29.32       43.75     24.76 o 
  12   0   1      282.25      241.47     37.57 o 
  13   0   1     1354.73     1417.15    129.95 o 
 -13   1   1      419.59      419.10     72.75 o 
 -12   1   1      365.66      269.66     46.67 o 
 -11   1   1      125.76       92.21     29.98 o 
 -10   1   1     3776.43     4004.09    118.85 o 
  -9   1   1      313.62      366.32     35.16 o 
  -8   1   1    18090.72    17529.55    275.55 o 
  -7   1   1     8226.64     7869.30    143.08 o 
  -6   1   1      440.05      441.95     28.89 o 
  -5   1   1     2725.39     3027.23     60.71 o 
  -4   1   1     1174.92     1318.34     37.88 o 
  -3   1   1     2990.89     2975.88     56.17 o 
  -2   1   1    24326.17    25372.05    304.51 o 
  -1   1   1    23860.62    24570.32    327.93 o 
   0   1   1    50897.02    49988.46    840.34 o 
   1   1   1     1409.61     1412.42     29.22 o 
   2   1   1     7834.79     8235.74    132.86 o 
   3   1   1    10460.17    11482.16    162.24 o 
   4   1   1     9412.20     9333.02    141.14 o 
   5   1   1    40899.59    40527.86    544.63 o 
   6   1   1     1876.45     1892.80     51.55 o 
   7   1   1    14383.50    14259.28    222.28 o 
   8   1   1     5025.89     4837.15    103.15 o 
   9   1   1       80.38      101.72     22.17 o 
  10   1   1     3091.75     2952.40     84.99 o 
  11   1   1      187.58      125.84     32.62 o 
  12   1   1     4311.14     4387.73    117.16 o 
  13   1   1      962.53      995.51     76.40 o 
  14   1   1      588.09      660.50     85.49 o 
 -13   2   1        2.66      -50.60     62.81 o 
 -12   2   1     1134.15     1088.63    125.31 o 
 -11   2   1     3733.27     3522.80    118.99 o 
 -10   2   1      447.24      512.63     43.84 o 
  -9   2   1    15251.48    15057.15    251.55 o 
  -8   2   1     1659.17     1655.46     59.14 o 
  -7   2   1     1820.97     1871.96     58.35 o 
  -6   2   1       58.38      140.02     58.83 o 
  -5   2   1      546.09      538.00     41.25 o 
  -4   2   1    31331.32    30860.08    421.95 o 
  -3   2   1     1418.51     1362.34     33.22 o 
  -2   2   1     5301.74     5433.30     78.85 o 
  -1   2   1    49117.81    49652.84    578.13 o 
   0   2   1     1078.05     1145.58     22.10 o 
   1   2   1      445.13      527.35     12.46 o 
   2   2   1     8900.54     9316.62    128.93 o 
   3   2   1    37979.22    37174.18    562.18 o 
   4   2   1    21174.21    21551.50    297.38 o 
   5   2   1     8975.46     8867.85    141.08 o 
   6   2   1     5343.29     4794.13     92.18 o 
   7   2   1       53.95       54.30     15.67 o 
   8   2   1       22.01       11.30     15.01 o 
   9   2   1      272.04      292.69     30.41 o 
  10   2   1     2210.74     2266.72     74.28 o 
  11   2   1     9278.31     9139.85    179.33 o 
  12   2   1       13.72       37.65     31.95 o 
  13   2   1     3458.46     3392.55    126.03 o 
  14   2   1      209.82      168.82     58.13 o 
 -12   3   1      528.64      507.14    113.89 o 
 -11   3   1     4483.10     4522.37    177.76 o 
 -10   3   1     6335.08     6502.74    199.13 o 
  -9   3   1      887.12      861.02     48.93 o 
  -8   3   1      536.71      518.68     39.91 o 
  -7   3   1      817.17      780.05     40.39 o 
  -6   3   1     3714.22     3736.25     83.34 o 
  -5   3   1    14640.40    14110.19    413.56 o 
  -4   3   1    11851.71    12384.72    190.18 o 
  -3   3   1    80484.96    82771.80   1078.97 o 
  -2   3   1     2721.15     2749.14     65.35 o 
  -1   3   1     1838.08     1991.79     99.26 o 
   0   3   1      171.13      189.89     11.85 o 
   1   3   1     2362.59     2585.80     39.57 o 
   2   3   1    83670.22    86120.45    851.20 o 
   3   3   1     4373.96     4481.68     72.68 o 
   4   3   1    24830.46    23760.03    291.60 o 
   5   3   1     3758.46     3583.44     71.06 o 
   6   3   1      972.91      988.27     60.26 o 
   7   3   1       14.35       12.75     13.76 o 
   8   3   1       38.61       40.18     16.30 o 
   9   3   1     5246.66     5197.62    112.93 o 
  10   3   1     9462.05     9277.77    175.10 o 
  11   3   1     1565.59     1689.25     90.21 o 
  12   3   1     2608.37     2730.09    106.61 o 
  13   3   1        7.09      -24.58     33.07 o 
  14   3   1       21.44       22.08     44.57 o 
 -12   4   1     3771.32     3820.98    229.68 o 
 -11   4   1      766.99      823.04    135.62 o 
 -10   4   1      719.78      895.88    105.40 o 
  -9   4   1       21.50       -8.72     23.29 o 
  -8   4   1      262.54      251.00     29.81 o 
  -7   4   1     3103.31     3081.91     84.30 o 
  -6   4   1     1416.55     1461.74     49.95 o 
  -5   4   1    17199.32    17672.97    263.22 o 
  -4   4   1    58735.37    60380.41    718.98 o 
  -3   4   1      276.16      261.73     19.28 o 
  -2   4   1     3015.49     3005.12     60.08 o 
  -1   4   1     1520.21     1706.29     44.65 o 
   0   4   1    10691.60    10733.45    352.03 o 
   1   4   1    72622.39    76749.59   1554.24 o 
   2   4   1     3834.52     3862.51     55.15 o 
   3   4   1    59277.54    59494.81    629.83 o 
   4   4   1     9501.26     9609.03    129.91 o 
   5   4   1     5941.77     6008.81     92.68 o 
   6   4   1       18.29       63.24     24.40 o 
   7   4   1     2545.39     2760.79     68.66 o 
   8   4   1    21037.36    20762.05    337.17 o 
   9   4   1      205.54      263.41     29.37 o 
  10   4   1    14371.38    13927.19    236.74 o 
  11   4   1     2343.06     2269.76    105.87 o 
  12   4   1       76.99       60.83     33.06 o 
  13   4   1      136.28      103.32     81.53 o 
  14   4   1        1.75      -10.92     43.62 o 
 -12   5   1       21.09       19.19     58.05 o 
 -11   5   1     1257.74     1169.53    135.86 o 
 -10   5   1      189.89      144.31     49.81 o 
  -9   5   1      539.57      497.78     75.90 o 
  -8   5   1     2579.24     2651.36    119.73 o 
  -7   5   1      285.07      347.84     31.87 o 
  -6   5   1     9961.74     9999.08    171.61 o 
  -5   5   1     4601.63     4416.24     90.95 o 
  -4   5   1     6367.17     6310.57    101.87 o 
  -3   5   1    11039.84    11656.81    179.53 o 
  -2   5   1        9.42       12.49     10.18 o 
  -1   5   1     6434.46     6078.23    211.70 o 
   0   5   1    11615.59    12319.89    184.53 o 
   1   5   1    25056.94    26221.66    349.67 o 
   2   5   1    56963.16    57585.90    670.04 o 
   3   5   1     6455.56     6861.91     86.07 o 
   4   5   1     4224.37     4383.56     63.03 o 
   5   5   1     2832.83     2910.43     55.65 o 
   6   5   1    11503.55    11345.22    160.13 o 
   7   5   1    19664.48    19668.45    292.66 o 
   8   5   1     1520.83     1675.78     56.10 o 
   9   5   1    12277.47    12137.44    207.24 o 
  10   5   1      727.61      763.57     46.93 o 
  11   5   1       56.63       63.85     25.44 o 
  12   5   1      400.02      353.96    146.72 o 
  13   5   1      422.73      485.47    179.56 o 
  14   5   1     2712.99     2742.57    212.23 o 
 -11   6   1        6.65      -32.68     45.84 o 
 -10   6   1       10.50       36.96     40.82 o 
  -9   6   1      611.83      754.28     80.35 o 
  -8   6   1     1668.13     1730.70    101.18 o 
  -7   6   1     9776.23    10000.33    269.39 o 
  -6   6   1       91.28       96.64     20.42 o 
  -5   6   1     6669.67     6663.07    124.85 o 
  -4   6   1     1087.16     1090.44     53.44 o 
  -3   6   1      309.58      343.29     20.57 o 
  -2   6   1    17531.47    17185.52    591.81 o 
  -1   6   1       90.25       98.39     15.59 o 
   0   6   1    30438.21    30453.02    370.70 o 
   1   6   1     6664.46     6889.22    106.06 o 
   2   6   1     3135.95     3220.97     46.94 o 
   3   6   1       30.54       19.07     10.02 o 
   4   6   1     1349.70     1465.87     28.80 o 
   5   6   1    13210.70    12927.08    173.88 o 
   6   6   1    13302.61    13699.09    187.93 o 
   7   6   1    11139.50    11462.63    188.11 o 
   8   6   1    11925.30    11626.90    195.62 o 
   9   6   1      191.66      156.05     25.91 o 
  10   6   1       90.31      100.72     25.13 o 
  11   6   1       53.14       35.66     23.53 o 
  12   6   1     2423.29     2409.61    125.18 o 
  13   6   1     2791.43     2831.77    208.03 o 
  14   6   1      334.98      280.53     66.46 o 
 -11   7   1      213.03      194.31     75.82 o 
 -10   7   1       12.20       41.27     45.76 o 
  -9   7   1     3655.24     3585.09    155.90 o 
  -8   7   1     6034.87     6084.12    204.26 o 
  -7   7   1     1596.33     1365.24     90.98 o 
  -6   7   1     5191.10     5281.62    172.68 o 
  -5   7   1      250.18      226.60     24.17 o 
  -4   7   1      797.51      701.35     33.83 o 
  -3   7   1     3156.53     3139.92     69.28 o 
  -2   7   1     8075.54     8112.60    111.17 o 
  -1   7   1    31287.31    29673.57    335.76 o 
   0   7   1      584.02      631.00     19.84 o 
   2   7   1     3814.26     4371.22     60.49 o 
   3   7   1    13999.24    15305.21    198.28 o 
   4   7   1    34261.68    34889.45    357.04 o 
   5   7   1      605.75      690.37     23.42 o 
   6   7   1    28424.92    27996.48    352.71 o 
   7   7   1     3840.38     3830.92     80.63 o 
   8   7   1     2338.30     2139.83     65.20 o 
   9   7   1       30.37       47.36     19.89 o 
  10   7   1       31.45       21.31     21.29 o 
  11   7   1     3335.32     3316.52    272.35 o 
  12   7   1     1198.52     1143.40     97.17 o 
  13   7   1     3124.42     3234.70    156.53 o 
  14   7   1     3538.98     3718.58    173.92 o 
 -10   8   1     2671.35     2758.23    193.20 o 
  -9   8   1      146.39      203.01     54.11 o 
  -8   8   1     5041.84     4997.95    186.91 o 
  -7   8   1     1985.05     2106.61    111.37 o 
  -6   8   1       54.62       29.50     30.15 o 
  -5   8   1      814.74      847.29     69.40 o 
  -4   8   1        5.27       33.27     24.70 o 
  -3   8   1    12212.80    11766.34    383.10 o 
  -2   8   1    19386.66    19790.75    238.33 o 
  -1   8   1     3425.00     3341.03     57.67 o 
   0   8   1    14045.77    14842.22    181.76 o 
   1   8   1       24.56       20.94      8.20 o 
   2   8   1    17455.72    18953.88    221.59 o 
   3   8   1     3057.69     2841.25     66.56 o 
   4   8   1     7985.58     7854.39     96.90 o 
   5   8   1    21043.62    20751.33    225.17 o 
   6   8   1      313.92      353.64     22.24 o 
   7   8   1     4175.05     4321.83     82.31 o 
   8   8   1        6.99       10.00     18.91 o 
   9   8   1       18.16       46.37     22.96 o 
  10   8   1     8067.92     8095.49    189.39 o 
  11   8   1        0.05      -10.93     31.78 o 
  12   8   1     8287.98     8816.90    271.12 o 
  13   8   1      823.87      845.87     92.07 o 
  14   8   1      468.63      415.25     74.98 o 
 -10   9   1      410.79      347.06     86.92 o 
  -9   9   1     3805.46     3865.55    225.95 o 
  -8   9   1       88.33       58.55     55.68 o 
  -7   9   1       22.91        0.26     31.17 o 
  -6   9   1     1726.69     1715.83    220.80 o 
  -5   9   1     2490.69     2205.65    107.16 o 
  -4   9   1    22515.34    22062.49   1635.45 o 
  -3   9   1      401.64      431.77     44.72 o 
  -2   9   1     8822.13     8771.71    134.49 o 
  -1   9   1     7016.82     7294.22    104.27 o 
   0   9   1      120.79      126.16     12.46 o 
   1   9   1      963.50     1252.39     30.31 o 
   2   9   1      943.44      971.73     35.02 o 
   3   9   1    11687.75    11136.93    132.40 o 
   4   9   1    18810.78    18784.88    206.08 o 
   5   9   1     7089.03     6901.88     90.88 o 
   6   9   1     4694.82     4493.17     73.82 o 
   7   9   1      253.88      254.53     22.00 o 
   8   9   1     2750.67     2851.63    118.71 o 
   9   9   1     4546.32     4515.77    107.58 o 
  10   9   1     3321.35     3458.08    114.16 o 
  11   9   1    10133.91    10200.75    291.00 o 
  12   9   1       38.24       47.42     42.43 o 
  13   9   1      983.19      906.95     96.42 o 
  14   9   1       74.02       39.41     48.63 o 
  -9  10   1       54.58       38.86     62.97 o 
  -8  10   1      404.42      381.02     67.06 o 
  -7  10   1      426.18      420.12     65.92 o 
  -6  10   1     4877.17     4679.98    441.91 o 
  -5  10   1     7387.70     7355.30    224.15 o 
  -4  10   1      521.00      542.69     61.09 o 
  -3  10   1     9342.02     9213.92    272.62 o 
  -2  10   1      606.27      617.95     36.29 o 
  -1  10   1       72.00       54.95     17.43 o 
   0  10   1     3153.68     3128.85     53.86 o 
   1  10   1     1086.81     1076.28     31.51 o 
   2  10   1    33052.48    34245.02    421.42 o 
   3  10   1     4143.43     4475.01     69.54 o 
   4  10   1    16317.75    16274.31    187.71 o 
   5  10   1     8105.85     8320.29    106.79 o 
   6  10   1      288.42      292.55     20.98 o 
   7  10   1     1747.95     1781.58     48.98 o 
   8  10   1       28.85       36.48     23.35 o 
   9  10   1    11848.84    11733.81    244.69 o 
  10  10   1    10828.85    10442.23    346.77 o 
  11  10   1     2891.21     2837.40    137.89 o 
  12  10   1     1823.98     1892.23    123.43 o 
  13  10   1       36.24        8.22     41.14 o 
  14  10   1      471.43      431.23     79.58 o 
  -9  11   1        8.76      -28.23     57.10 o 
  -8  11   1      435.14      404.32     93.74 o 
  -7  11   1     3927.00     4251.22    179.42 o 
  -6  11   1     1413.06     1660.16    111.51 o 
  -5  11   1     4385.38     4259.39    184.47 o 
  -4  11   1     9996.61    10019.43    371.01 o 
  -3  11   1      265.81      198.47     60.83 o 
  -2  11   1     5096.53     5050.03    164.53 o 
  -1  11   1     1981.47     1857.68     80.52 o 
   0  11   1     5413.69     5250.37    108.53 o 
   1  11   1     9081.28     8779.58    114.84 o 
   2  11   1     1121.30     1175.77     38.55 o 
   3  11   1     7015.85     6990.12     83.19 o 
   4  11   1     1035.61     1133.02     38.95 o 
   5  11   1      517.58      548.13     24.78 o 
   6  11   1     3587.76     3593.96     61.14 o 
   7  11   1      956.17      915.52     51.38 o 
   8  11   1    23263.52    24008.28    423.55 o 
   9  11   1     2119.06     2134.54     88.58 o 
  10  11   1     5839.97     5968.65    405.51 o 
  11  11   1      724.53      702.34     81.43 o 
  12  11   1        4.84        7.26     39.81 o 
  13  11   1      679.36      744.12     93.93 o 
  14  11   1      314.32      335.60     77.38 o 
  -8  12   1     2009.22     2030.17    177.81 o 
  -7  12   1      228.74      187.84     58.25 o 
  -6  12   1     3710.31     3614.49    161.25 o 
  -5  12   1      434.31      483.22     81.77 o 
  -4  12   1      351.43      338.87     56.36 o 
  -3  12   1      332.56      314.79     53.98 o 
  -2  12   1      120.84       79.64     33.89 o 
  -1  12   1     5368.59     5425.79    173.96 o 
   0  12   1     4202.89     4228.61    112.02 o 
   1  12   1    17155.70    16728.70    310.22 o 
   2  12   1    17761.81    18157.99    245.24 o 
   3  12   1      121.73      119.52     11.99 o 
   4  12   1       28.35       42.08     11.26 o 
   5  12   1      926.59      971.42     31.71 o 
   6  12   1    11396.83    11221.70    141.10 o 
   7  12   1    23594.85    22947.36    346.38 o 
   8  12   1     2436.88     2515.34     92.28 o 
   9  12   1     7026.50     7133.70    177.04 o 
  10  12   1        5.77       16.53     38.50 o 
  11  12   1        0.15       39.49     38.57 o 
  12  12   1     2423.85     2548.90    143.37 o 
  13  12   1      871.33     1007.59    195.10 o 
  14  12   1     5213.82     5602.46    244.43 o 
  -7  13   1     5715.96     6130.96    306.14 o 
  -6  13   1       83.10      109.57     60.75 o 
  -5  13   1      339.41      313.31     63.47 o 
  -4  13   1      119.12      164.56     47.24 o 
  -3  13   1     1240.60     1121.67    115.40 o 
  -2  13   1    17117.47    17132.71    412.09 o 
  -1  13   1      381.58      388.31     54.72 o 
   0  13   1    34766.35    34075.20    913.57 o 
   1  13   1     5835.60     5821.54    148.39 o 
   2  13   1     4376.60     3971.22    221.81 o 
   3  13   1        2.83       -5.45      9.83 o 
   4  13   1       70.28       60.40     13.12 o 
   5  13   1     9599.72    10072.24    127.24 o 
   6  13   1     6748.24     6815.37    112.04 o 
   7  13   1    11074.31    10716.09    192.47 o 
   8  13   1     6878.42     6855.91    169.60 o 
   9  13   1      142.63      141.48     35.25 o 
  10  13   1      246.45      344.06     60.80 o 
  11  13   1      287.36      334.75     64.12 o 
  12  13   1     4392.46     4252.41    460.47 o 
  13  13   1     3757.64     3826.35    184.35 o 
  -6  14   1      156.06      188.76     79.47 o 
  -5  14   1       66.36       58.85     48.81 o 
  -4  14   1     2625.63     2329.64    205.89 o 
  -3  14   1     2468.80     2219.53    209.93 o 
  -2  14   1     5431.69     5369.22    190.18 o 
  -1  14   1    14386.03    14006.40    403.29 o 
   0  14   1      618.51      501.46    120.55 o 
   1  14   1     1764.90     1749.35    118.01 o 
   2  14   1        3.27       27.76     17.80 o 
   3  14   1      557.32      652.27     31.27 o 
   4  14   1    16954.75    17499.49    228.85 o 
   5  14   1       22.55       13.96     14.89 o 
   6  14   1    32603.14    32115.30    382.10 o 
   7  14   1     4784.37     4779.98    102.61 o 
   8  14   1     1142.73     1190.41     59.55 o 
   9  14   1      117.55      149.93     67.41 o 
  10  14   1      182.92      131.30     53.18 o 
  11  14   1     7039.40     7613.28    254.77 o 
  12  14   1     1579.48     1517.64    122.48 o 
  13  14   1     1662.16     1683.96    134.56 o 
  -5  15   1     2310.86     2461.61    185.43 o 
  -4  15   1      147.88      118.30     49.62 o 
  -3  15   1     7492.65     7376.54    244.99 o 
  -2  15   1     6371.54     6114.56    212.53 o 
  -1  15   1     1019.76      951.08     86.37 o 
   0  15   1      210.23      217.20     47.41 o 
   1  15   1        4.48        6.04     32.77 o 
   2  15   1     3845.07     3675.12    170.13 o 
   3  15   1    11018.87    10729.99    145.86 o 
   4  15   1     5227.49     5252.14    110.36 o 
   5  15   1    14496.85    14339.45    246.81 o 
   6  15   1      198.29      144.74     22.54 o 
   7  15   1     2080.16     2180.27     61.84 o 
   8  15   1      649.56      676.75     49.92 o 
   9  15   1     1113.05     1139.42     75.87 o 
  10  15   1     5833.50     6222.79    220.37 o 
  11  15   1        9.68       66.34    133.40 o 
  12  15   1     3969.06     4409.85    224.92 o 
  13  15   1      873.51      712.67    233.25 o 
  -4  16   1     8151.67     8134.80    361.49 o 
  -3  16   1      781.57      880.94     95.93 o 
  -2  16   1     3209.11     3206.50    194.86 o 
  -1  16   1     1017.42     1071.87     95.38 o 
   0  16   1       18.73       49.22     68.92 o 
   1  16   1     3793.58     4019.68    406.62 o 
   2  16   1      776.49      714.83     43.89 o 
   3  16   1    13511.11    13565.94    208.52 o 
   4  16   1     6550.34     6944.80    252.14 o 
   5  16   1      660.90      594.64     48.13 o 
   6  16   1     1322.87     1349.18     65.22 o 
   7  16   1       12.16       11.78     22.02 o 
   8  16   1     4874.01     4771.37    111.15 o 
   9  16   1     4944.47     5030.88    220.12 o 
  10  16   1     2108.76     2118.94    104.41 o 
  11  16   1     5568.24     5675.95    270.76 o 
  12  16   1        0.80        0.41     66.38 o 
  -3  17   1     1422.89     1360.64    150.37 o 
  -2  17   1      272.97      228.43     59.68 o 
  -1  17   1      226.01      298.10     92.00 o 
   0  17   1     1381.57     1520.98    111.67 o 
   1  17   1     1161.05     1301.88    104.05 o 
   2  17   1    13736.26    13906.34    458.10 o 
   3  17   1     1555.44     1370.90     96.95 o 
   4  17   1     3569.13     3602.60    148.30 o 
   5  17   1      390.53      416.82     44.53 o 
   6  17   1      190.56      108.04     30.07 o 
   7  17   1     4152.87     3987.31    128.10 o 
   8  17   1      464.59      612.35     80.91 o 
   9  17   1     7574.49     7774.20    176.30 o 
  10  17   1     3579.24     3925.17    143.25 o 
  11  17   1      717.99      608.57     69.69 o 
  -2  18   1      655.53      837.99    128.96 o 
  -1  18   1      302.06      442.07     84.31 o 
   0  18   1     3670.66     3841.78    287.97 o 
   1  18   1     4428.86     4492.39    166.25 o 
   2  18   1      426.19      323.19     83.28 o 
   3  18   1     6029.62     5529.47    195.55 o 
   4  18   1      311.13      242.31     55.13 o 
   5  18   1       99.60      111.32     45.74 o 
   6  18   1     3047.72     3120.05    102.45 o 
   7  18   1      608.06      668.20     55.76 o 
   8  18   1    11811.17    12129.44    349.15 o 
   9  18   1      398.24      423.54     78.20 o 
  10  18   1     1834.56     1692.06    135.21 o 
  11  18   1       11.10       23.75     51.31 o 
  -1  19   1     4275.05     4614.72    269.34 o 
   0  19   1     1488.64     1553.67    124.61 o 
   1  19   1     3150.98     3577.10    165.87 o 
   2  19   1     3496.04     3425.80    158.45 o 
   3  19   1        0.47       27.60     43.65 o 
   4  19   1      582.37      585.03     77.63 o 
   5  19   1      737.07      563.79     74.73 o 
   6  19   1     2953.89     3034.59    145.72 o 
   7  19   1     5159.01     5613.23    175.79 o 
   8  19   1      227.99      231.91    130.23 o 
   9  19   1     1119.14     1054.50    108.06 o 
  10  19   1       15.89       19.02     47.84 o 
   1  20   1     1046.82     1266.55    165.44 o 
   2  20   1        2.51        2.42     44.33 o 
   3  20   1      510.82      632.10     86.01 o 
   4  20   1       21.50       15.87     45.78 o 
   5  20   1     7135.02     7071.80    239.30 o 
   6  20   1     2194.39     2450.88    139.52 o 
   8  20   1      459.05      592.03     94.22 o 
   4  21   1     4876.35     5258.55    291.23 o 
   5  21   1       17.64       75.98     82.96 o 
  -7 -20   2     2390.64     2342.71    116.95 o 
  -6 -20   2     4340.32     4442.79    138.01 o 
  -5 -20   2        3.68       35.47     39.39 o 
  -4 -20   2      153.83      186.71     61.37 o 
  -3 -20   2      207.30      185.32     92.08 o 
  -2 -20   2      800.41      649.11     88.33 o 
  -8 -19   2     4692.90     4763.68    146.27 o 
  -7 -19   2     1942.01     1851.68     90.97 o 
  -6 -19   2      526.90      538.01     56.97 o 
  -5 -19   2        0.38       23.43     32.14 o 
  -4 -19   2       34.18       11.09     35.18 o 
  -3 -19   2     4328.07     3834.06    169.25 o 
  -2 -19   2     2417.80     2458.55    137.56 o 
  -1 -19   2     2920.86     3219.96    215.88 o 
   0 -19   2     3897.16     3738.86    173.97 o 
 -10 -18   2     1484.75     1521.06    156.95 o 
  -9 -18   2     7730.52     8135.99    257.21 o 
  -8 -18   2       62.26       65.34     33.32 o 
  -7 -18   2      763.13      774.36     62.30 o 
  -6 -18   2       55.19       71.22     31.91 o 
  -5 -18   2      390.90      333.53     46.82 o 
  -4 -18   2     7492.55     7498.15    208.62 o 
  -3 -18   2      126.77      143.76     36.61 o 
  -2 -18   2     6642.56     6937.79    317.24 o 
  -1 -18   2     1705.30     1589.15    112.23 o 
   0 -18   2     1128.47     1102.18     99.58 o 
   1 -18   2      145.63      223.43     56.86 o 
   2 -18   2       16.77       15.23     68.68 o 
 -11 -17   2     3668.76     4040.51    179.01 o 
 -10 -17   2     2472.62     2625.83    155.85 o 
  -9 -17   2      438.67      445.90     62.06 o 
  -8 -17   2      294.44      244.39     43.05 o 
  -7 -17   2        1.77      -24.09     25.48 o 
  -6 -17   2     1265.40     1085.54     66.55 o 
  -5 -17   2     3542.19     3623.34    109.87 o 
  -4 -17   2     1740.43     1672.76     96.39 o 
  -3 -17   2    15211.16    14808.12    525.59 o 
  -2 -17   2      159.21      141.75     34.59 o 
  -1 -17   2     1512.74     1453.21    104.85 o 
   0 -17   2       11.33       54.85     40.95 o 
   1 -17   2      297.85      335.16     81.69 o 
   2 -17   2     4392.78     4201.19    282.82 o 
   3 -17   2       70.41      137.19     60.17 o 
 -11 -16   2      532.79      505.48     65.99 o 
 -10 -16   2     1019.61     1053.97     71.58 o 
  -9 -16   2      245.59      219.59     39.88 o 
  -8 -16   2       38.67       62.44     32.24 o 
  -7 -16   2     3620.06     3323.58    103.63 o 
  -6 -16   2      813.34      887.70     59.01 o 
  -5 -16   2     4283.26     4481.84     97.52 o 
  -4 -16   2     8311.08     8126.11    145.74 o 
  -3 -16   2      954.93     1051.08     62.30 o 
  -2 -16   2     3699.16     3753.07    107.71 o 
  -1 -16   2        9.10       -5.80     25.08 o 
   0 -16   2      842.62      653.38     72.85 o 
   1 -16   2     3670.04     3573.72    155.77 o 
   2 -16   2     1582.52     1649.48    183.21 o 
   3 -16   2     9509.94    10116.97    306.04 o 
   4 -16   2      365.49      357.82     73.47 o 
   5 -16   2      896.54      851.31    125.63 o 
 -12 -15   2       72.44       66.59     43.15 o 
 -11 -15   2     1756.46     1797.34    104.49 o 
 -10 -15   2       61.85       38.91     30.39 o 
  -9 -15   2       23.02       32.22     27.54 o 
  -8 -15   2     2665.51     2519.01     90.52 o 
  -7 -15   2      692.29      674.14     57.56 o 
  -6 -15   2    10733.39    10836.13    186.31 o 
  -5 -15   2     2644.91     2807.06     71.96 o 
  -4 -15   2     4273.22     4326.35     93.90 o 
  -3 -15   2     5661.09     5359.97    111.06 o 
  -2 -15   2      106.23      104.95     21.63 o 
  -1 -15   2     4482.42     4608.17     99.95 o 
   0 -15   2      928.66      922.22     55.86 o 
   1 -15   2     8353.48     7730.26    555.49 o 
   2 -15   2     8002.56     7754.16    593.24 o 
   3 -15   2      994.89      942.15    117.14 o 
   4 -15   2     1492.62     1695.51    118.98 o 
   5 -15   2       23.35       37.11     46.51 o 
   6 -15   2     1022.61      880.34    129.59 o 
 -12 -14   2     1425.47     1515.48    138.79 o 
 -11 -14   2        4.72      -18.82     32.62 o 
 -10 -14   2      239.75      170.76     37.25 o 
  -9 -14   2      511.83      457.92     68.50 o 
  -8 -14   2     2195.10     2083.81     80.03 o 
  -7 -14   2    13751.42    13783.90    193.26 o 
  -6 -14   2     1278.34     1270.43     53.76 o 
  -5 -14   2     8793.48     8595.56    145.74 o 
  -4 -14   2      479.24      453.86     36.14 o 
  -3 -14   2       46.52       34.28     17.57 o 
  -2 -14   2     3416.11     3574.16     82.00 o 
  -1 -14   2     2280.26     2167.55     63.16 o 
   0 -14   2     6010.61     6479.22    135.63 o 
   1 -14   2     1735.05     1807.33    112.80 o 
   2 -14   2     1927.32     2034.10    111.19 o 
   3 -14   2      704.85      787.72     80.78 o 
   4 -14   2        3.12      -34.82     34.82 o 
   5 -14   2      827.47      712.98     84.21 o 
   6 -14   2      632.19      562.15    154.26 o 
   7 -14   2     3908.30     3797.83    233.17 o 
 -13 -13   2      350.26      599.99     92.05 o 
 -12 -13   2      364.25      307.96     70.73 o 
 -11 -13   2      758.15      831.16     75.99 o 
 -10 -13   2        0.23       34.15     34.57 o 
  -9 -13   2     4692.30     4485.16    120.79 o 
  -8 -13   2     3072.67     3214.78     81.72 o 
  -7 -13   2     4948.62     5047.43     94.10 o 
  -6 -13   2     4629.17     4397.56     83.28 o 
  -5 -13   2      624.88      584.68     30.53 o 
  -4 -13   2     1447.11     1402.88     47.60 o 
  -3 -13   2     1130.52     1092.88     42.77 o 
  -2 -13   2     6969.89     7108.66    115.04 o 
  -1 -13   2    23053.50    22893.20    310.68 o 
   0 -13   2       77.95       82.28     25.71 o 
   1 -13   2     5938.62     5740.12    145.17 o 
   2 -13   2     1068.24     1097.62     82.21 o 
   3 -13   2     2880.25     2779.43    145.93 o 
   4 -13   2     4026.51     3519.16    149.05 o 
   5 -13   2      227.88      163.16     96.36 o 
   6 -13   2     6183.83     6130.92    220.32 o 
   7 -13   2      647.93      649.07    110.72 o 
   8 -13   2      927.03      905.08    129.43 o 
 -13 -12   2       54.78       44.73     53.68 o 
 -12 -12   2      307.88      253.55     65.45 o 
 -11 -12   2      937.61      949.59     78.87 o 
 -10 -12   2     6968.59     7306.24    192.12 o 
  -9 -12   2        5.11       11.28     30.25 o 
  -8 -12   2     4886.92     4924.03    115.23 o 
  -7 -12   2      994.07     1002.04     44.33 o 
  -6 -12   2      924.44      907.17     36.76 o 
  -5 -12   2     3965.82     3896.80     74.00 o 
  -4 -12   2      187.10      175.86     22.72 o 
  -3 -12   2    15281.10    15611.58    174.40 o 
  -2 -12   2     6969.33     6913.86    109.36 o 
  -1 -12   2     4995.02     4881.82     94.72 o 
   0 -12   2     5983.99     5721.26    139.42 o 
   1 -12   2       12.43       -3.40     19.85 o 
   2 -12   2     1179.57     1165.29     62.08 o 
   3 -12   2     3433.33     3281.73    109.93 o 
   4 -12   2     1595.02     1482.34     96.12 o 
   5 -12   2     5706.78     6055.52    310.58 o 
   6 -12   2      140.07      149.92     47.95 o 
   7 -12   2     3558.35     3422.88    158.96 o 
   8 -12   2        2.38        9.68     56.79 o 
 -13 -11   2       16.01      -16.45     45.61 o 
 -12 -11   2     1431.11     1378.73    114.89 o 
 -11 -11   2     2077.87     2346.20    107.82 o 
 -10 -11   2     2605.67     2590.63    105.67 o 
  -9 -11   2     5494.50     5425.10    181.12 o 
  -8 -11   2      345.94      324.81     34.28 o 
  -7 -11   2      114.40      114.30     23.40 o 
  -6 -11   2     5762.16     5632.70     95.15 o 
  -5 -11   2     4486.12     4291.61     77.26 o 
  -4 -11   2    17870.99    17921.92    205.40 o 
  -3 -11   2      744.46      780.30     25.92 o 
  -2 -11   2    16161.22    16355.76    190.42 o 
  -1 -11   2     4113.81     3998.47     96.19 o 
   0 -11   2      132.02      123.40     21.97 o 
   1 -11   2       58.61       54.27     24.60 o 
   2 -11   2      447.24      446.96     40.37 o 
   3 -11   2    11167.59    11400.16    232.19 o 
   4 -11   2     7668.25     7719.19    252.95 o 
   5 -11   2     3144.81     3061.32    185.98 o 
   6 -11   2     2825.53     2581.07    129.75 o 
   7 -11   2        1.08        1.23     33.89 o 
   8 -11   2      434.84      413.22     69.47 o 
   9 -11   2      576.25      508.38    106.75 o 
 -13 -10   2     1463.47     1517.60    124.77 o 
 -12 -10   2      624.01      580.98     81.40 o 
 -11 -10   2     5209.73     5275.44    160.19 o 
 -10 -10   2     5100.91     4902.12    148.03 o 
  -9 -10   2      104.94      105.78     28.85 o 
  -8 -10   2     1117.05     1024.29     51.43 o 
  -7 -10   2      246.91      239.22     27.28 o 
  -6 -10   2     5610.82     5634.14    124.04 o 
  -5 -10   2     5232.79     5174.01     85.73 o 
  -4 -10   2     4929.12     4973.35     69.65 o 
  -3 -10   2    19471.16    19986.57    208.13 o 
  -2 -10   2     1001.15     1036.48     29.27 o 
  -1 -10   2       20.71       13.06      9.35 o 
   0 -10   2     1993.53     2119.10     62.65 o 
   1 -10   2      353.56      343.34     40.51 o 
   2 -10   2    10776.50    10953.89    216.27 o 
   3 -10   2       11.39       28.50     20.88 o 
   4 -10   2     7397.85     7495.11    182.16 o 
   5 -10   2      831.85      844.25     93.93 o 
   6 -10   2      118.43       64.05     35.59 o 
   7 -10   2      244.76      146.08     46.44 o 
   8 -10   2        1.27       16.24     39.23 o 
   9 -10   2     5398.95     5507.74    274.41 o 
  10 -10   2     1324.69     1351.28    148.79 o 
 -13  -9   2       85.30       51.92     47.91 o 
 -12  -9   2     3192.92     3495.65    129.97 o 
 -11  -9   2      626.08      619.39     62.70 o 
 -10  -9   2     1434.44     1399.59     66.66 o 
  -9  -9   2     1064.92      979.15     53.87 o 
  -8  -9   2      465.98      430.79     36.75 o 
  -7  -9   2     2107.72     2174.60     77.13 o 
  -6  -9   2     2136.21     2111.00     61.57 o 
  -5  -9   2    15654.50    15304.67    177.71 o 
  -4  -9   2     9532.24     9297.91    108.32 o 
  -3  -9   2      425.90      400.20     17.50 o 
  -2  -9   2     2687.24     2938.67     50.05 o 
  -1  -9   2      338.92      360.08     19.48 o 
   0  -9   2    18577.27    18790.21    246.75 o 
   1  -9   2    18293.53    18337.83    319.05 o 
   2  -9   2     1389.35     1305.34     54.69 o 
   3  -9   2    30373.39    29591.24    494.12 o 
   4  -9   2      403.29      451.01     40.76 o 
   5  -9   2       89.58       47.47     24.53 o 
   6  -9   2     1297.74     1197.26    101.17 o 
   7  -9   2     1383.21     1410.24     97.09 o 
   8  -9   2     8473.86     8047.70    250.38 o 
   9  -9   2       11.78       66.86     42.79 o 
  10  -9   2     2440.57     2232.89    171.63 o 
 -14  -8   2     1351.29     1338.15    123.80 o 
 -13  -8   2     2242.72     2381.44    334.69 o 
 -12  -8   2      321.42      336.28     55.48 o 
 -11  -8   2     1610.05     1577.22     87.32 o 
 -10  -8   2       51.05       56.20     25.35 o 
  -9  -8   2      559.44      554.00     43.82 o 
  -8  -8   2     5507.09     5370.41    118.65 o 
  -7  -8   2      505.09      520.90     36.11 o 
  -6  -8   2    17737.89    17196.59    317.59 o 
  -5  -8   2     4141.27     4106.28     68.75 o 
  -4  -8   2     3627.35     3521.88     51.77 o 
  -3  -8   2     2194.62     2292.17     39.23 o 
  -2  -8   2      917.21     1117.60     27.19 o 
  -1  -8   2    22406.68    22494.01    240.65 o 
   0  -8   2     2485.76     2426.79     79.04 o 
   1  -8   2    12496.10    12380.08    193.43 o 
   2  -8   2    13556.40    13736.70    214.83 o 
   3  -8   2     1436.55     1472.80     73.38 o 
   4  -8   2     1696.62     1703.99     65.48 o 
   5  -8   2     1297.89     1276.49     67.91 o 
   6  -8   2     4747.00     4879.76    130.59 o 
   7  -8   2    10061.90    10086.25    221.47 o 
   8  -8   2     1864.52     2043.43    115.95 o 
   9  -8   2     2948.46     2868.19    138.52 o 
  10  -8   2        1.93       19.85     41.80 o 
  11  -8   2       60.04       49.81     71.85 o 
 -14  -7   2      600.44      647.74    121.82 o 
 -13  -7   2     1141.10     1068.38    215.01 o 
 -12  -7   2      325.83      392.52     54.23 o 
 -11  -7   2        0.18        2.69     27.50 o 
 -10  -7   2     2092.80     2113.26     77.04 o 
  -9  -7   2     2802.12     2923.03     86.68 o 
  -8  -7   2     7800.33     7648.83    150.24 o 
  -7  -7   2    20783.78    20298.67    274.77 o 
  -6  -7   2      110.63      117.80     23.02 o 
  -5  -7   2      110.52       86.24     13.69 o 
  -4  -7   2      141.84      166.80     12.48 o 
  -3  -7   2     3016.61     2962.83     43.75 o 
  -2  -7   2    11720.22    11025.22    126.93 o 
  -1  -7   2       63.43       27.98      7.96 o 
   0  -7   2    78928.19    83162.22   1330.69 o 
   1  -7   2    12508.63    13104.02    199.15 o 
   2  -7   2     4567.32     4923.24     93.64 o 
   3  -7   2      218.87      237.98     32.73 o 
   4  -7   2       94.50      115.02     22.15 o 
   5  -7   2    20235.44    20416.25    360.40 o 
   6  -7   2     2581.92     2781.21    106.85 o 
   7  -7   2    12828.29    12203.87    248.98 o 
   8  -7   2     8352.30     8109.54    191.60 o 
   9  -7   2      466.73      328.68     56.91 o 
  10  -7   2        1.09      -24.55     34.42 o 
  11  -7   2       43.86        8.88     53.30 o 
 -14  -6   2     1365.93     1350.75    118.07 o 
 -13  -6   2       77.74       54.19     44.73 o 
 -12  -6   2        2.77       13.81     37.31 o 
 -11  -6   2     1205.00     1162.36    146.89 o 
 -10  -6   2      106.57       82.08     26.89 o 
  -9  -6   2    10736.47    10739.70    233.93 o 
  -8  -6   2     7950.60     7858.92    181.83 o 
  -7  -6   2     8663.18     8968.86    141.65 o 
  -6  -6   2     2081.12     2040.53     56.46 o 
  -5  -6   2       23.07       17.07     10.44 o 
  -4  -6   2    32848.64    33566.04    373.18 o 
  -3  -6   2    13258.62    13373.99    138.91 o 
  -2  -6   2    19313.69    19728.29    195.47 o 
  -1  -6   2    28315.23    28109.08    288.83 o 
   0  -6   2      205.93      238.00     16.93 o 
   1  -6   2     4132.71     4091.84     75.86 o 
   2  -6   2      145.01      149.22     19.43 o 
   3  -6   2      549.11      497.82     22.62 o 
   4  -6   2    15005.21    14655.79    219.28 o 
   5  -6   2      799.40      835.52     46.75 o 
   6  -6   2    19860.21    19848.71    353.59 o 
   7  -6   2     1979.69     1975.02     77.78 o 
   8  -6   2     2327.54     2385.37     90.06 o 
   9  -6   2        2.24       -6.30     36.84 o 
  10  -6   2      130.08       84.52     45.06 o 
  11  -6   2     2963.46     3105.08    150.61 o 
  12  -6   2      520.10      634.00    111.35 o 
 -14  -5   2       40.46       31.26     51.41 o 
 -13  -5   2       38.88       60.82     49.01 o 
 -12  -5   2      538.77      486.82     57.13 o 
 -11  -5   2     1887.46     1872.98     88.37 o 
 -10  -5   2    13074.68    13219.91    235.90 o 
  -9  -5   2       51.59       56.50     22.24 o 
  -8  -5   2     9590.90     9465.61    203.71 o 
  -7  -5   2      898.63      868.33     40.22 o 
  -6  -5   2       32.59       35.08     12.34 o 
  -5  -5   2    23591.38    24274.11    308.31 o 
  -4  -5   2      176.83      218.91     15.57 o 
  -3  -5   2    39417.57    38977.55    423.58 o 
  -2  -5   2    18993.79    19299.28    189.32 o 
  -1  -5   2     4037.24     4050.87     53.18 o 
   0  -5   2     2226.23     2349.72     51.17 o 
   1  -5   2       53.59       42.64     10.14 o 
   2  -5   2     9508.81     9874.64    177.26 o 
   3  -5   2     9738.36    10022.77    152.08 o 
   4  -5   2     7553.26     7430.33    123.16 o 
   5  -5   2    19401.58    18927.00    277.54 o 
   6  -5   2      204.19      253.19     23.63 o 
   7  -5   2     6882.13     7102.73    162.00 o 
   8  -5   2       85.66       33.05     25.17 o 
   9  -5   2     1501.78     1666.73     79.12 o 
  10  -5   2     3959.92     3984.98    127.91 o 
  11  -5   2      409.63      448.00     69.98 o 
  12  -5   2     3454.49     3899.82    224.92 o 
 -14  -4   2       98.98       -6.71     59.96 o 
 -13  -4   2       42.39        6.53     32.99 o 
 -12  -4   2     3450.31     3371.27    221.71 o 
 -11  -4   2     4771.48     5086.78    147.11 o 
 -10  -4   2     4733.24     4758.16    135.16 o 
  -9  -4   2     4721.57     4798.65    100.01 o 
  -8  -4   2      134.19      160.69     22.16 o 
  -7  -4   2      391.66      450.26     28.56 o 
  -6  -4   2     6840.37     7270.01    116.24 o 
  -5  -4   2    20142.06    21048.44    385.55 o 
  -4  -4   2    28053.97    27707.12    342.05 o 
  -3  -4   2      651.39      690.34     23.92 o 
  -2  -4   2     3920.83     3699.75     45.11 o 
  -1  -4   2     1186.48     1228.52     25.63 o 
   0  -4   2      204.89      220.52     16.50 o 
   1  -4   2    13991.71    13652.81    224.95 o 
   2  -4   2      480.69      452.52     24.45 o 
   3  -4   2    61095.23    60892.76    797.70 o 
   4  -4   2    25124.75    25829.24    357.61 o 
   5  -4   2    10393.72    10364.69    164.89 o 
   6  -4   2     2478.06     2442.87     62.08 o 
   7  -4   2      250.53      255.92     25.46 o 
   8  -4   2     3741.29     3817.25    210.10 o 
   9  -4   2      645.69      630.43     53.47 o 
  10  -4   2     2806.57     2952.94    131.77 o 
  11  -4   2     5762.66     5437.98    198.48 o 
  12  -4   2        1.70       13.48     52.98 o 
 -13  -3   2     3540.03     3633.70    134.01 o 
 -12  -3   2      632.49      737.82     65.77 o 
 -11  -3   2     3506.00     3731.86    122.58 o 
 -10  -3   2     1694.68     1740.73     76.59 o 
  -9  -3   2       62.54       55.16     20.04 o 
  -8  -3   2     7537.72     7432.63    135.12 o 
  -7  -3   2     1286.77     1235.47     61.55 o 
  -6  -3   2    10565.16     9576.31    161.74 o 
  -5  -3   2     6967.20     5919.75     95.48 o 
  -4  -3   2     4691.43     4525.47     88.72 o 
  -3  -3   2      288.05      283.30     19.72 o 
  -2  -3   2      264.19      266.77     14.41 o 
  -1  -3   2    16582.25    16945.24    186.39 o 
   0  -3   2    15545.40    16315.32    220.50 o 
   1  -3   2      797.73      815.28     72.73 o 
   2  -3   2    31732.12    31278.22    618.38 o 
   3  -3   2     1146.63     1191.69     31.20 o 
   4  -3   2    30692.93    32089.14    435.36 o 
   5  -3   2      309.22      244.61     19.81 o 
   6  -3   2       11.06       -9.17     10.61 o 
   7  -3   2     5203.77     5058.36    115.50 o 
   8  -3   2       30.02       44.67     19.11 o 
   9  -3   2    18363.28    18302.14    290.69 o 
  10  -3   2     7194.21     7051.93    176.04 o 
  11  -3   2     1985.41     2000.63     89.42 o 
  12  -3   2      577.69      531.47     73.14 o 
 -13  -2   2      155.51      208.18     46.75 o 
 -12  -2   2     4505.18     4395.81    250.61 o 
 -11  -2   2      621.03      681.69     79.39 o 
 -10  -2   2      540.72      628.77     46.37 o 
  -9  -2   2     2134.35     2079.07     69.91 o 
  -8  -2   2     2717.47     2710.61     68.34 o 
  -7  -2   2    15613.23    14697.24    209.28 o 
  -6  -2   2     1601.63     1554.59     44.19 o 
  -5  -2   2    26617.03    26901.06    369.42 o 
  -4  -2   2    10326.97    10420.54    143.64 o 
  -3  -2   2      160.27      114.58     11.23 o 
  -2  -2   2     4757.43     5019.73     71.56 o 
  -1  -2   2     2663.94     2847.53     64.13 o 
   0  -2   2    62523.10    63408.92    731.16 o 
   1  -2   2    54520.77    56042.20   1441.53 o 
   2  -2   2     6660.53     6945.34    148.38 o 
   3  -2   2    34169.91    34537.45    458.72 o 
   4  -2   2       72.12       77.72     11.88 o 
   5  -2   2      325.59      279.05     22.85 o 
   6  -2   2     4383.88     4142.23     84.69 o 
   7  -2   2     4146.61     4125.55    130.89 o 
   8  -2   2    23999.98    23785.60    352.59 o 
   9  -2   2      197.17      216.31     37.55 o 
  10  -2   2     5141.90     5183.59    119.80 o 
  11  -2   2      533.11      464.04     52.10 o 
  12  -2   2      119.98      102.06     48.82 o 
 -13  -1   2     2090.51     2070.69    123.86 o 
 -12  -1   2      103.78       91.93     40.85 o 
 -11  -1   2      243.61      199.17     32.99 o 
 -10  -1   2      265.17      252.17     35.28 o 
  -9  -1   2     2902.50     2910.65     83.19 o 
  -8  -1   2    15471.98    14684.26    239.33 o 
  -7  -1   2      715.74      734.31     35.20 o 
  -6  -1   2    28194.04    28362.41    361.20 o 
  -5  -1   2     6147.11     6215.68     99.72 o 
  -4  -1   2    12991.95    13357.21    177.87 o 
  -3  -1   2       65.44       47.25      9.67 o 
  -2  -1   2      995.36     1078.53     27.54 o 
  -1  -1   2    74632.86    72976.23   1189.11 o 
   0  -1   2     8158.28     8445.23    143.67 o 
   1  -1   2    59723.05    58954.68   2610.00 o 
   2  -1   2    24481.03    24119.61    710.14 o 
   3  -1   2     4615.58     4766.85     77.47 o 
   4  -1   2     3143.94     3863.10     80.31 o 
   5  -1   2       13.00       25.63     14.19 o 
   6  -1   2    10978.63    10530.19    168.42 o 
   7  -1   2    13290.41    12984.95    206.23 o 
   8  -1   2     3271.75     3283.73     80.98 o 
   9  -1   2     4362.91     4446.58    102.44 o 
  10  -1   2      163.24      137.42     26.66 o 
  11  -1   2      683.33      651.72     60.80 o 
  12  -1   2      125.93       86.63     45.58 o 
  13  -1   2      581.41      506.86     79.85 o 
 -13   0   2      347.05      247.73     59.51 o 
 -12   0   2       22.23       28.14     34.13 o 
 -11   0   2       20.29      -12.31     24.55 o 
 -10   0   2     1584.13     1743.26     92.04 o 
  -9   0   2     3282.94     3109.13    116.56 o 
  -8   0   2     6097.82     5933.27    123.27 o 
  -7   0   2     9807.24     9822.22    153.50 o 
  -6   0   2     2434.15     2652.44     60.36 o 
  -5   0   2     4293.77     4468.64     79.35 o 
  -4   0   2     1406.98     1393.61     35.50 o 
  -3   0   2     7021.02     6842.45    103.94 o 
  -2   0   2     1443.21     1345.56     28.99 o 
  -1   0   2       98.33       90.58      9.14 o 
   0   0   2   101019.17    90045.90   1052.37 o 
   1   0   2     1621.03     1831.91     68.29 o 
   2   0   2     7282.92     7526.75    121.94 o 
   3   0   2    74531.26    74819.68   1347.31 o 
   4   0   2       54.63       79.81     10.92 o 
   5   0   2    41385.85    40654.70    545.82 o 
   6   0   2     9242.55    10014.47    161.17 o 
   7   0   2     8500.53     8421.41    145.94 o 
   8   0   2    10348.00    10088.16    173.53 o 
   9   0   2       10.22       15.38     17.18 o 
  10   0   2      950.98      914.98     59.65 o 
  11   0   2      222.15      206.73     32.45 o 
  12   0   2     2888.03     3085.50    114.04 o 
  13   0   2     2971.53     3105.11    157.07 o 
  14   0   2      271.02      252.05     99.14 o 
 -13   1   2        4.19       33.79     73.44 o 
 -12   1   2      426.91      521.90     60.02 o 
 -11   1   2     1742.70     1999.53     90.93 o 
 -10   1   2       14.47       19.82     23.39 o 
  -9   1   2     6523.03     6452.69    136.60 o 
  -8   1   2     3539.80     3575.87     90.30 o 
  -7   1   2     3413.21     3385.87     82.41 o 
  -6   1   2      646.90      588.78     29.96 o 
  -5   1   2      412.20      437.97     24.18 o 
  -4   1   2    14634.80    14891.74    196.96 o 
  -3   1   2     1879.33     1818.45     39.69 o 
  -2   1   2    13234.98    13245.19    190.36 o 
  -1   1   2    10055.04    10590.79    134.93 o 
   0   1   2     1121.62     1179.03     22.42 o 
   1   1   2     2725.84     2870.67     36.79 o 
   2   1   2     2288.14     2444.20     60.59 o 
   3   1   2    12849.07    13377.25    588.45 o 
   4   1   2    85577.85    83365.67   1081.29 o 
   5   1   2     9999.68    10060.43    155.36 o 
   6   1   2    53701.38    54357.45    725.87 o 
   7   1   2      370.78      395.75     27.63 o 
   8   1   2      884.75      907.85     41.65 o 
   9   1   2     1882.00     1925.30     89.84 o 
  10   1   2      261.69      278.34     41.54 o 
  11   1   2     5225.13     5133.80    121.65 o 
  12   1   2      984.48      990.55     71.38 o 
  13   1   2     1633.85     1649.47     92.28 o 
  14   1   2     1080.84     1044.67    148.15 o 
 -13   2   2      290.51      263.47     85.81 o 
 -12   2   2      968.87     1124.52    125.94 o 
 -11   2   2     1070.92     1083.57     73.52 o 
 -10   2   2    10857.92    11126.89    513.38 o 
  -9   2   2      164.58      190.20     29.93 o 
  -8   2   2     9305.00     9688.59    175.82 o 
  -7   2   2      143.40      164.66     23.78 o 
  -6   2   2      315.47      397.12     28.92 o 
  -5   2   2     9546.14     9043.50    135.53 o 
  -4   2   2       41.83       42.71     11.69 o 
  -3   2   2    39441.57    38877.78    468.74 o 
  -2   2   2     8442.39     8419.42    157.30 o 
  -1   2   2    15020.58    15627.86    204.82 o 
   0   2   2    14970.29    15231.56    170.88 o 
   1   2   2       88.60       73.02      4.98 o 
   2   2   2    29668.60    31250.27    333.88 o 
   3   2   2     2546.52     2387.07     56.42 o 
   4   2   2    19224.65    19321.37    267.81 o 
   5   2   2    13546.04    12979.52    192.40 o 
   6   2   2       15.10        3.44     10.88 o 
   7   2   2        4.83       21.42     17.13 o 
   8   2   2       66.82       96.31     19.30 o 
   9   2   2     3505.29     3394.13     96.07 o 
  10   2   2    10807.61    10607.93    191.31 o 
  11   2   2      644.81      719.20     48.73 o 
  12   2   2     4748.88     4953.44    147.99 o 
  13   2   2      282.64      263.89     54.46 o 
  14   2   2      100.23       96.58     43.40 o 
 -12   3   2     2678.53     3114.19    156.76 o 
 -11   3   2     3491.27     3402.07    154.32 o 
 -10   3   2     1048.99     1057.85     68.50 o 
  -9   3   2     1545.32     1553.74     79.24 o 
  -8   3   2        0.13      -16.17     17.08 o 
  -7   3   2     3288.89     3192.25     81.59 o 
  -6   3   2     4035.97     3975.49     88.22 o 
  -5   3   2     3344.12     3058.20    124.14 o 
  -4   3   2    40648.48    40016.72    491.88 o 
  -3   3   2     7639.33     8232.03    120.27 o 
  -2   3   2     5558.42     5482.33    111.01 o 
  -1   3   2     1262.39     1260.47     31.61 o 
   0   3   2      107.27      105.94      7.56 o 
   1   3   2    26039.94    27315.79    288.39 o 
   2   3   2        8.24        0.86      4.08 o 
   3   3   2    49708.01    50938.05    763.58 o 
   4   3   2    15190.18    15032.79    213.73 o 
   5   3   2     3005.77     2804.67     59.50 o 
   6   3   2     1815.32     1954.42     51.39 o 
   7   3   2        1.44        3.75     11.99 o 
   8   3   2     2075.93     1805.60     73.73 o 
   9   3   2     3716.43     3762.92     90.95 o 
  10   3   2     6671.95     6627.73    137.53 o 
  11   3   2     6957.50     6855.51    152.55 o 
  12   3   2       13.42       60.11     33.85 o 
  13   3   2      135.00       81.91     38.06 o 
  14   3   2       34.98        9.52     46.83 o 
 -12   4   2      171.06      213.18     82.32 o 
 -11   4   2     2186.85     2177.76    198.51 o 
 -10   4   2      423.77      488.55     68.34 o 
  -9   4   2       44.55        7.81     26.02 o 
  -8   4   2     1598.58     1535.65     93.82 o 
  -7   4   2       11.64      -15.43     15.43 o 
  -6   4   2     7312.04     7259.17    134.55 o 
  -5   4   2    11425.29    11514.24    185.25 o 
  -4   4   2     7381.53     7557.61    129.84 o 
  -3   4   2    24905.31    25976.74    363.71 o 
  -2   4   2      255.99      312.76     27.49 o 
  -1   4   2     1007.19     1186.54     32.54 o 
   0   4   2    15595.84    16212.35    215.62 o 
   1   4   2    13115.66    13648.40    156.22 o 
   2   4   2    63822.37    64648.98    641.23 o 
   3   4   2      213.63      252.79     10.20 o 
   4   4   2     2545.90     2455.59     57.44 o 
   5   4   2      507.61      494.35     30.58 o 
   6   4   2     1497.71     1504.88     44.83 o 
   7   4   2    15734.81    15348.63    235.45 o 
   8   4   2     1147.41     1148.06     46.50 o 
   9   4   2     9020.73     9033.65    164.27 o 
  10   4   2    10257.50     9893.82    260.18 o 
  11   4   2      216.95      312.22     42.46 o 
  12   4   2      106.01       57.02     30.97 o 
  13   4   2        0.00      -29.08     29.08 o 
  14   4   2     2033.63     2224.68    353.56 o 
 -12   5   2     1949.72     1907.87    174.48 o 
 -11   5   2       60.88       51.86     48.75 o 
 -10   5   2       13.45       84.96     43.14 o 
  -9   5   2      669.17      654.28    164.01 o 
  -8   5   2       44.00       38.41     25.86 o 
  -7   5   2     8910.36     9462.99    239.33 o 
  -6   5   2     1192.38     1194.82     47.96 o 
  -5   5   2     7870.69     7995.44    141.41 o 
  -4   5   2     1184.00     1136.89     42.23 o 
  -3   5   2        1.96       13.04     11.19 o 
  -2   5   2     1176.44      975.11     40.89 o 
  -1   5   2      145.92      199.20     17.41 o 
   0   5   2    18077.83    18275.90    230.67 o 
   1   5   2    22536.83    22750.02    253.68 o 
   2   5   2     3622.89     3619.10     48.01 o 
   3   5   2     6272.54     6247.08     81.97 o 
   4   5   2      266.28      237.56     12.11 o 
   5   5   2     1967.42     1672.65     49.98 o 
   6   5   2    12441.21    12373.73    192.19 o 
   7   5   2     5284.47     4959.20     99.85 o 
   8   5   2    14492.17    14496.47    231.07 o 
   9   5   2       26.41       13.68     17.62 o 
  10   5   2     4489.68     4627.43    109.04 o 
  11   5   2       48.34       70.21     30.90 o 
  12   5   2      379.44      411.04     51.33 o 
  13   5   2     3711.75     3549.83    156.61 o 
  14   5   2       20.80       13.46     48.14 o 
 -11   6   2       52.34       77.41     68.36 o 
 -10   6   2      285.31      312.78     62.17 o 
  -9   6   2     2652.32     2796.34    137.42 o 
  -8   6   2     7117.17     7221.48    397.50 o 
  -7   6   2      653.97      649.09     50.17 o 
  -6   6   2     6102.32     6121.75    145.20 o 
  -5   6   2      836.47      917.07     49.64 o 
  -4   6   2       61.85       49.24     36.22 o 
  -3   6   2     2295.45     2130.44     53.75 o 
  -2   6   2     5342.57     5784.76    104.40 o 
  -1   6   2    34325.33    32860.31    460.05 o 
   0   6   2     5919.88     5906.03    221.61 o 
   1   6   2     4201.36     4091.70     59.01 o 
   2   6   2      106.96      170.26     12.13 o 
   3   6   2      125.57      123.05     11.60 o 
   4   6   2    14736.68    14862.32    176.20 o 
   5   6   2     2717.45     2641.62     60.23 o 
   6   6   2    25623.89    24648.87    350.74 o 
   7   6   2    16490.59    16403.70    250.90 o 
   8   6   2     1589.95     1567.41     60.76 o 
   9   6   2     1080.36     1018.62     48.52 o 
  10   6   2      264.52      261.89     31.76 o 
  11   6   2     1900.82     1870.64     84.50 o 
  12   6   2     4391.19     4504.47    140.32 o 
  13   6   2      983.90      969.86     92.96 o 
  14   6   2     5133.22     5492.09    211.57 o 
 -11   7   2       11.35       64.88     62.02 o 
 -10   7   2     1815.78     1711.12    119.98 o 
  -9   7   2     1346.29     1260.01    138.63 o 
  -8   7   2     3747.23     3482.51    149.12 o 
  -7   7   2     4212.35     4494.82    165.17 o 
  -6   7   2        2.00      -12.75     27.20 o 
  -5   7   2       11.87       11.60     18.20 o 
  -4   7   2      560.18      506.26     47.66 o 
  -3   7   2    13869.89    14039.75    215.42 o 
  -2   7   2    38012.41    38429.11    526.87 o 
  -1   7   2     4316.10     4399.08    111.98 o 
   0   7   2    33323.65    33926.01    459.71 o 
   1   7   2      136.73      209.07     18.99 o 
   2   7   2    13206.66    14483.15    148.94 o 
   3   7   2    49956.69    53765.22    537.36 o 
   4   7   2     5126.03     5266.92     77.28 o 
   5   7   2    26111.62    25808.06    396.79 o 
   6   7   2     1765.46     1688.29     78.85 o 
   7   7   2     9290.36     9349.63    160.75 o 
   8   7   2     1073.53     1040.97     46.30 o 
   9   7   2      141.57      146.03     24.95 o 
  10   7   2     3479.54     3360.45     91.30 o 
  11   7   2      555.49      627.27     57.22 o 
  12   7   2     6456.68     6324.06    215.61 o 
  13   7   2     5208.20     5349.49    283.61 o 
  14   7   2      548.21      654.86    206.52 o 
 -10   8   2        0.48      -16.97     54.09 o 
  -9   8   2     3351.97     3577.68    220.24 o 
  -8   8   2     1117.29     1242.99    119.52 o 
  -7   8   2      205.90      228.03     49.71 o 
  -6   8   2      318.99      260.94     48.91 o 
  -5   8   2       95.64       43.64     29.40 o 
  -4   8   2    21604.73    21621.05    374.90 o 
  -3   8   2     9104.41     9495.43    239.88 o 
  -2   8   2    16210.80    16176.54    265.88 o 
  -1   8   2    15500.65    15899.38    210.66 o 
   0   8   2       20.41       10.02      7.87 o 
   1   8   2     3426.69     3609.30     53.07 o 
   2   8   2     8132.06     8720.74     97.91 o 
   3   8   2     4344.52     4124.35     61.47 o 
   4   8   2    27124.81    27101.42    309.19 o 
   5   8   2      558.47      533.57     25.63 o 
   6   8   2    19413.62    19610.90    290.45 o 
   7   8   2      433.84      439.83     31.57 o 
   8   8   2      683.38      681.82     42.36 o 
   9   8   2     8550.23     8527.68    161.64 o 
  10   8   2      913.15      882.62     60.02 o 
  11   8   2    11394.90    11558.31    313.08 o 
  12   8   2     1428.44     1663.04    113.23 o 
  13   8   2     1986.73     1895.90    200.26 o 
  14   8   2      805.43      880.83     98.62 o 
 -10   9   2     2143.88     2402.77    196.05 o 
  -9   9   2       25.82      -30.14     53.93 o 
  -8   9   2      344.30      325.75     62.22 o 
  -7   9   2      304.08      164.65     48.33 o 
  -6   9   2      768.58      690.39     74.62 o 
  -5   9   2     8082.54     8205.63    237.78 o 
  -4   9   2      320.75      402.06     65.67 o 
  -3   9   2    18956.99    18414.38    414.15 o 
  -2   9   2     5530.47     5545.19    112.50 o 
  -1   9   2      843.24      895.45     30.14 o 
   0   9   2     1408.62     1360.38     38.44 o 
   1   9   2        3.47       14.14      7.56 o 
   2   9   2    42576.13    44055.48    447.88 o 
   3   9   2    12456.87    12578.72    138.43 o 
   4   9   2    11085.93    11234.16    135.54 o 
   5   9   2     3752.79     3525.16     68.84 o 
   6   9   2      292.46      352.54     24.47 o 
   7   9   2      875.74      828.18     44.35 o 
   8   9   2     1176.21     1309.09     69.58 o 
   9   9   2     6614.87     6657.42    181.51 o 
  10   9   2    12065.17    12191.15    255.71 o 
  11   9   2      632.71      610.47     73.10 o 
  12   9   2     2684.37     2887.35    171.31 o 
  13   9   2       62.72       19.14     69.71 o 
  14   9   2       50.66       40.70     50.00 o 
  -9  10   2      110.74      125.63     66.30 o 
  -8  10   2        7.04      -21.17     40.00 o 
  -7  10   2     1982.86     1882.79    268.78 o 
  -6  10   2     1985.44     1960.17    113.65 o 
  -5  10   2     1827.13     1709.60    101.23 o 
  -4  10   2     7449.64     6828.60    667.23 o 
  -3  10   2      158.58      215.03     50.20 o 
  -2  10   2       86.65       50.01     23.11 o 
  -1  10   2     1211.41     1127.41     45.64 o 
   0  10   2      906.15      834.04     29.01 o 
   1  10   2    18077.59    18273.48    191.53 o 
   2  10   2      251.10      244.87     14.51 o 
   3  10   2    16209.20    16388.51    175.75 o 
   4  10   2      343.83      300.93     23.08 o 
   5  10   2     2176.34     2286.53     54.56 o 
   6  10   2     2693.69     2719.39     61.98 o 
   7  10   2        9.16      -13.90     13.90 o 
   8  10   2     4654.74     4532.64    104.19 o 
   9  10   2     4972.90     4951.79    115.05 o 
  10  10   2     7070.33     6597.24    213.40 o 
  11  10   2     7757.03     7530.05    240.31 o 
  12  10   2      154.31      163.19     50.86 o 
  13  10   2      442.20      370.63     72.85 o 
  14  10   2      708.24      628.57     90.03 o 
  -8  11   2     2055.35     2051.58    179.08 o 
  -7  11   2      511.83      672.23    158.94 o 
  -6  11   2     5333.13     5137.04    193.65 o 
  -5  11   2     6115.85     6254.60    210.97 o 
  -4  11   2      173.84      238.83     87.95 o 
  -3  11   2     1061.48      999.16    107.23 o 
  -2  11   2       48.81       67.86     26.49 o 
  -1  11   2    10730.44    10510.87    220.41 o 
   0  11   2    15106.41    14801.66    221.63 o 
   1  11   2     3088.36     3182.66     52.18 o 
   2  11   2    30381.40    31267.12    311.95 o 
   3  11   2       49.93       45.84      8.34 o 
   4  11   2      275.38      327.04     24.55 o 
   5  11   2     2135.93     2200.11     50.75 o 
   6  11   2     3444.99     3330.71    104.11 o 
   7  11   2    17862.38    18238.88    330.58 o 
   8  11   2      273.02      217.43     29.37 o 
   9  11   2    14353.36    14347.26    284.60 o 
  10  11   2     3699.67     3805.43    202.24 o 
  11  11   2       44.76       25.76     38.51 o 
  12  11   2      759.12      641.29     84.93 o 
  13  11   2       44.53       32.54     44.99 o 
  14  11   2     3421.39     3799.97    184.64 o 
  -8  12   2      276.00      364.51     96.12 o 
  -7  12   2     6022.37     6464.06    313.27 o 
  -6  12   2     1940.92     1858.23    122.37 o 
  -5  12   2     2974.08     3059.64    143.00 o 
  -4  12   2      703.31      669.92     74.00 o 
  -3  12   2       71.23       65.13     36.51 o 
  -2  12   2     5168.88     5266.09    177.23 o 
  -1  12   2      399.24      293.00     47.25 o 
   0  12   2    14195.86    13971.26    379.98 o 
   1  12   2    14346.93    14120.55    231.96 o 
   2  12   2     1944.36     1987.65     40.13 o 
   3  12   2      597.60      620.91     21.53 o 
   4  12   2       35.07       35.63     11.69 o 
   5  12   2     4534.54     4558.38     75.53 o 
   6  12   2    14884.37    14941.83    229.98 o 
   7  12   2     4537.30     4595.45     94.24 o 
   8  12   2     9186.92     9028.79    199.46 o 
   9  12   2       47.11       23.55     34.33 o 
  10  12   2      759.02      684.12     98.82 o 
  11  12   2      304.33      307.51     58.98 o 
  12  12   2      973.06      943.36     97.41 o 
  13  12   2     5592.67     5763.44    343.41 o 
  14  12   2       71.82      149.30     64.59 o 
  -7  13   2      287.29      401.94     95.81 o 
  -6  13   2      947.81      882.63     97.09 o 
  -5  13   2       38.34       37.43     40.81 o 
  -4  13   2       25.51       -4.59     37.75 o 
  -3  13   2     2464.33     2433.59    122.94 o 
  -2  13   2      660.51      701.27     73.81 o 
  -1  13   2    27567.79    26876.67    687.06 o 
   0  13   2      343.00      365.21     56.07 o 
   1  13   2     7503.27     7639.77    523.52 o 
   2  13   2       78.24       99.57     22.77 o 
   3  13   2      498.00      528.77     23.87 o 
   4  13   2     5074.35     5116.12     78.77 o 
   5  13   2      493.16      505.63     35.32 o 
   6  13   2    15340.21    15542.71    179.22 o 
   7  13   2     8890.75     8729.43    153.29 o 
   8  13   2     1495.57     1612.98     97.30 o 
   9  13   2      501.31      603.42     69.40 o 
  10  13   2      407.20      438.91     66.44 o 
  11  13   2     1047.30     1310.31    213.82 o 
  12  13   2     4353.86     4179.24    190.42 o 
  13  13   2      494.17      660.35     93.00 o 
  -6  14   2        5.67      -48.70     48.70 o 
  -5  14   2     2565.28     2484.89    143.78 o 
  -4  14   2     1144.28     1298.77    105.99 o 
  -3  14   2     4794.24     4477.87    512.34 o 
  -2  14   2     8616.80     8747.12    261.02 o 
  -1  14   2      238.65      272.21     53.76 o 
   0  14   2     2813.50     3010.77    419.71 o 
   1  14   2      802.19      938.30     76.76 o 
   2  14   2     1646.64     1546.13     88.69 o 
   3  14   2     3222.52     3259.14     96.62 o 
   4  14   2      144.52      152.10     18.68 o 
   5  14   2    12920.90    13044.05    167.44 o 
   6  14   2     7190.67     7250.92    113.76 o 
   7  14   2     7475.10     7353.46    122.70 o 
   8  14   2      109.05      114.07     31.46 o 
   9  14   2       11.08       11.73     30.39 o 
  10  14   2     3282.41     3185.83    148.63 o 
  11  14   2      195.49      198.62     56.14 o 
  12  14   2     6104.74     6149.23    294.48 o 
  13  14   2     2359.82     2366.07    152.82 o 
  -5  15   2        0.46       17.92     68.68 o 
  -4  15   2     5064.40     5200.07    216.28 o 
  -3  15   2     2836.05     2939.20    146.23 o 
  -2  15   2     2946.86     3163.82    149.66 o 
  -1  15   2     2763.46     2785.77    327.47 o 
   0  15   2      332.95      308.49     54.29 o 
   1  15   2     1309.64     1247.77     89.36 o 
   2  15   2     1407.29     1298.48    110.00 o 
   3  15   2    10683.60    10598.90    168.81 o 
   4  15   2    11497.67    11778.07    175.35 o 
   5  15   2      252.81      254.47     25.47 o 
   6  15   2      949.58     1014.78     43.73 o 
   7  15   2      162.52      171.35     23.63 o 
   8  15   2     1522.46     1482.75     68.15 o 
   9  15   2     3281.83     3629.84    153.84 o 
  10  15   2      535.57      545.42     74.94 o 
  11  15   2     7799.13     7798.88    261.18 o 
  12  15   2      321.14      325.26     68.89 o 
  13  15   2      889.81     1060.07    113.97 o 
  -4  16   2        6.64      106.91     70.74 o 
  -3  16   2     4417.16     4463.40    191.71 o 
  -2  16   2      596.61      668.14     83.68 o 
  -1  16   2        0.49       18.14     37.44 o 
   0  16   2      948.58      926.15    161.00 o 
   1  16   2       60.92      123.31     45.62 o 
   2  16   2     9795.38    10063.94    396.19 o 
   3  16   2     4063.37     4237.18    114.70 o 
   4  16   2     1981.67     2112.21     78.67 o 
   5  16   2      889.34     1047.85     57.86 o 
   6  16   2       38.30       17.76     23.41 o 
   7  16   2      680.53      690.37     40.66 o 
   8  16   2     1714.57     1638.33     73.76 o 
   9  16   2     4787.38     4863.33    130.36 o 
  10  16   2     4618.24     4489.12    225.64 o 
  11  16   2       99.04      102.66     84.15 o 
  12  16   2      882.38      905.48    150.21 o 
  -3  17   2        6.23        4.92     61.70 o 
  -2  17   2        9.10        0.33     47.51 o 
  -1  17   2      176.62      208.23     57.86 o 
   0  17   2     2075.42     2148.46    125.47 o 
   1  17   2     7136.96     7007.70    234.45 o 
   2  17   2       46.62       52.73     34.49 o 
   3  17   2    10517.53    10619.62    244.04 o 
   4  17   2     1818.83     1705.62    102.50 o 
   5  17   2        5.80       11.42     41.09 o 
   6  17   2      953.66     1063.83    102.68 o 
   7  17   2      105.71       67.71     39.55 o 
   8  17   2     9216.46     9278.02    227.66 o 
   9  17   2     2304.61     2328.07     89.86 o 
  10  17   2     2307.27     2502.86     96.48 o 
  11  17   2      929.62     1081.27     76.10 o 
  12  17   2        1.08      -24.18     48.39 o 
  -2  18   2       62.54       28.71     61.70 o 
  -1  18   2     3517.57     3396.77    167.85 o 
   0  18   2     3399.34     3580.26    167.07 o 
   1  18   2     1394.33     1510.67    275.52 o 
   2  18   2     4163.11     4114.01    204.48 o 
   3  18   2       93.43      122.88     45.58 o 
   4  18   2       60.72       91.77     43.36 o 
   5  18   2      529.07      602.95     72.47 o 
   6  18   2     1357.94     1410.90    122.41 o 
   7  18   2     7449.45     8049.65    322.71 o 
   8  18   2      163.51      151.15     95.09 o 
   9  18   2     4339.13     4604.69    275.68 o 
  10  18   2      560.64      568.72     58.22 o 
  11  18   2        3.19        6.36     34.71 o 
  -1  19   2      247.32      200.18     84.39 o 
   0  19   2     4248.21     4297.99    379.26 o 
   1  19   2     2624.10     3030.97    298.82 o 
   2  19   2       53.20       44.09     44.21 o 
   3  19   2        6.63       18.74     42.62 o 
   4  19   2       87.99       47.52     44.32 o 
   5  19   2     4341.25     4491.38    189.23 o 
   6  19   2     4777.59     4944.83    366.33 o 
   8  19   2     2789.06     2956.82    156.09 o 
   9  19   2       30.69       66.01     52.78 o 
  10  19   2      103.20       87.82     94.93 o 
   1  20   2      192.37      160.35     62.33 o 
   2  20   2      484.16      498.57    108.81 o 
   3  20   2      590.81      521.62     79.00 o 
   4  20   2     6419.60     6871.69    342.86 o 
   5  20   2      648.86      544.77     82.48 o 
   6  20   2     4669.57     5126.58    292.18 o 
   4  21   2      412.08      371.83     75.42 o 
   5  21   2     4584.76     4727.89    213.18 o 
  -6 -20   3       27.22       30.82     37.10 o 
  -5 -20   3       73.78        9.84     37.39 o 
  -4 -20   3       24.58       40.74     39.27 o 
  -3 -20   3     1952.51     1973.07    181.78 o 
  -8 -19   3      680.76      688.27    101.90 o 
  -7 -19   3      965.12      938.74     93.95 o 
  -6 -19   3       20.79       51.49     34.04 o 
  -5 -19   3       53.10       20.71     35.74 o 
  -4 -19   3     3385.42     3350.97    193.00 o 
  -3 -19   3     1106.68     1139.85     83.21 o 
  -2 -19   3     3128.46     3247.16    206.13 o 
  -1 -19   3     3972.94     3736.16    324.38 o 
   0 -19   3      167.26      188.45     59.33 o 
  -9 -18   3       23.95       29.38     43.34 o 
  -8 -18   3     2086.25     1987.17    139.98 o 
  -7 -18   3       41.83        8.75     31.55 o 
  -6 -18   3      397.86      450.57     52.09 o 
  -5 -18   3     5194.37     5413.20    246.21 o 
  -4 -18   3       21.62       42.15     32.08 o 
  -3 -18   3     9442.59     9831.31    439.60 o 
  -2 -18   3     1185.00     1185.65     79.85 o 
  -1 -18   3     1074.08     1100.84     99.55 o 
   0 -18   3      263.84      209.98     57.65 o 
   1 -18   3        0.58       38.26     40.67 o 
   2 -18   3     1785.92     1745.55    125.81 o 
 -10 -17   3     1054.13     1177.19     94.63 o 
  -9 -17   3      835.98      693.00     73.70 o 
  -8 -17   3       38.50       -1.67     28.73 o 
  -7 -17   3     1285.21     1266.71     74.33 o 
  -6 -17   3     1810.06     1764.01     83.73 o 
  -5 -17   3     1903.52     1917.34     85.02 o 
  -4 -17   3     8669.98     9070.46    218.12 o 
  -3 -17   3       13.73        5.28     27.00 o 
  -2 -17   3     3256.98     3306.41    105.72 o 
  -1 -17   3       51.48       66.25     32.30 o 
   0 -17   3      133.37      161.33     49.53 o 
   1 -17   3     3944.11     3886.28    165.46 o 
   2 -17   3       56.38      116.11     64.24 o 
   3 -17   3     6556.92     6591.37    386.24 o 
 -11 -16   3     2667.52     2844.26    159.97 o 
 -10 -16   3      388.04      388.07     51.30 o 
  -9 -16   3        0.27       19.55     35.92 o 
  -8 -16   3     1102.59     1152.62     89.60 o 
  -7 -16   3       22.79       47.09     29.28 o 
  -6 -16   3     5295.56     5172.47    145.52 o 
  -5 -16   3     3888.75     3872.34    112.31 o 
  -4 -16   3     2552.48     2664.75     92.25 o 
  -3 -16   3     6143.59     6082.60    145.96 o 
  -2 -16   3        5.64       38.25     25.93 o 
  -1 -16   3      136.84      204.84     38.73 o 
   0 -16   3     1479.26     1449.17    112.50 o 
   1 -16   3     3000.59     2980.66    137.14 o 
   2 -16   3     9225.47     9318.39    396.71 o 
   3 -16   3       40.08      119.70     85.02 o 
   4 -16   3     3532.43     3738.31    178.53 o 
   5 -16   3      110.24       89.14     67.10 o 
 -11 -15   3       27.91       13.36     39.01 o 
 -10 -15   3        5.43       11.16     29.43 o 
  -9 -15   3      584.83      576.41     55.04 o 
  -8 -15   3      703.63      806.60     58.89 o 
  -7 -15   3     9119.17     9180.19    190.48 o 
  -6 -15   3      797.78      817.45     56.74 o 
  -5 -15   3     4587.27     4667.45    101.19 o 
  -4 -15   3     3478.12     3340.50    101.31 o 
  -3 -15   3      873.03      838.19     44.03 o 
  -2 -15   3     2765.29     2688.81     73.63 o 
  -1 -15   3      191.63      141.35     25.09 o 
   0 -15   3     9299.85     8826.39    202.82 o 
   1 -15   3     3527.65     3570.38    118.36 o 
   2 -15   3     2126.57     2065.98    117.09 o 
   3 -15   3     3869.15     4122.50    239.28 o 
   4 -15   3      182.53       97.38     47.17 o 
   5 -15   3      289.64      227.46     85.02 o 
   6 -15   3      921.83      355.47     91.52 o 
 -12 -14   3      145.11      153.25     65.47 o 
 -11 -14   3        7.91       22.38     33.20 o 
 -10 -14   3      123.72      189.15     39.62 o 
  -9 -14   3     1802.03     1788.83     95.61 o 
  -8 -14   3     3537.00     3401.38    102.61 o 
  -7 -14   3      792.63      803.58     48.33 o 
  -6 -14   3     4848.02     5066.06    105.37 o 
  -5 -14   3      590.33      607.40     37.58 o 
  -4 -14   3      128.32       88.45     20.35 o 
  -3 -14   3     3676.24     3528.03     82.92 o 
  -2 -14   3     1100.95     1138.85     70.65 o 
  -1 -14   3    17623.86    17151.01    312.40 o 
   0 -14   3      913.89     1012.40     47.50 o 
   1 -14   3    13383.47    12927.84    324.97 o 
   2 -14   3     1421.32     1305.56     84.75 o 
   3 -14   3        6.07      -21.20     33.09 o 
   4 -14   3     2433.12     2328.58    123.80 o 
   5 -14   3       61.58       53.97     43.25 o 
   6 -14   3     5010.96     5059.65    201.51 o 
   7 -14   3     3725.74     4105.07    239.04 o 
 -12 -13   3        0.89      -39.65     41.37 o 
 -11 -13   3       26.45       -1.74     36.72 o 
 -10 -13   3     1955.49     2067.94     87.34 o 
  -9 -13   3      846.08      841.66     59.22 o 
  -8 -13   3     3161.88     3154.54     98.14 o 
  -7 -13   3     7497.13     7359.17    141.00 o 
  -6 -13   3      716.13      740.51     36.15 o 
  -5 -13   3      932.83      943.43     38.07 o 
  -4 -13   3     2871.97     2656.70     68.24 o 
  -3 -13   3     4998.42     5068.34    130.29 o 
  -2 -13   3    13040.86    12698.83    193.88 o 
  -1 -13   3     2142.55     2016.02     55.27 o 
   0 -13   3    10267.57    10520.77    169.39 o 
   1 -13   3      144.47      103.28     28.33 o 
   2 -13   3       56.41       75.87     28.05 o 
   3 -13   3     5830.69     5687.10    150.96 o 
   4 -13   3     1083.56     1181.25     93.03 o 
   5 -13   3    10555.38    10422.75    328.18 o 
   6 -13   3      352.66      507.99     94.30 o 
   7 -13   3     2507.95     2697.48    188.12 o 
   8 -13   3      185.74      143.71     73.92 o 
 -13 -12   3      109.82      168.26     66.32 o 
 -12 -12   3      228.20      115.51     55.99 o 
 -11 -12   3     3970.79     3784.39    306.90 o 
 -10 -12   3       10.67      -19.63     29.31 o 
  -9 -12   3     6015.72     6129.55    145.86 o 
  -8 -12   3     2974.76     2964.52     81.25 o 
  -7 -12   3     1717.41     1675.58     56.92 o 
  -6 -12   3      170.84      179.90     21.19 o 
  -5 -12   3      434.56      421.38     30.03 o 
  -4 -12   3    11356.22    11197.09    161.90 o 
  -3 -12   3     4396.32     4284.10    115.39 o 
  -2 -12   3    12338.01    12030.46    198.75 o 
  -1 -12   3     9014.18     9068.33    136.31 o 
   0 -12   3       34.60       51.61     16.70 o 
   1 -12   3       79.33       57.41     23.47 o 
   2 -12   3      169.34      178.82     31.46 o 
   3 -12   3     9279.62     8991.11    200.44 o 
   4 -12   3     7043.69     6989.44    172.23 o 
   5 -12   3      432.63      443.77    108.81 o 
   6 -12   3     5929.72     5630.92    200.81 o 
   7 -12   3      127.56      126.49     78.04 o 
   8 -12   3      180.33      107.39     65.67 o 
 -13 -11   3     1151.03     1240.87    118.99 o 
 -12 -11   3     2382.65     2357.28    116.82 o 
 -11 -11   3     2855.32     3064.28    121.95 o 
 -10 -11   3     5848.98     5969.98    171.34 o 
  -9 -11   3      111.30      107.58     33.91 o 
  -8 -11   3      625.25      670.08     57.88 o 
  -7 -11   3       22.71       33.36     17.95 o 
  -6 -11   3     3802.07     3841.15     76.37 o 
  -5 -11   3    17108.36    16374.19    210.74 o 
  -4 -11   3        3.68       -7.05     11.67 o 
  -3 -11   3     9163.04     9083.11    118.68 o 
  -2 -11   3     2587.88     2627.78     57.59 o 
  -1 -11   3      171.35      112.86     17.29 o 
   0 -11   3     1174.46     1262.60     44.28 o 
   1 -11   3      787.76      680.53     51.58 o 
   2 -11   3     7930.75     7828.99    173.54 o 
   3 -11   3     4729.23     4722.13    127.33 o 
   4 -11   3    10438.45    10423.57    254.58 o 
   5 -11   3     8616.80     8436.39    195.69 o 
   6 -11   3        2.22       29.79     35.65 o 
   7 -11   3       20.70       -4.89     38.66 o 
   8 -11   3       71.42       97.11     49.64 o 
   9 -11   3     1914.90     1982.27    170.83 o 
 -13 -10   3        7.49      -33.01     39.60 o 
 -12 -10   3     2655.65     2704.06    119.96 o 
 -11 -10   3     1795.60     1741.82     94.90 o 
 -10 -10   3     2134.38     1944.41    101.97 o 
  -9 -10   3       35.68       38.97     25.17 o 
  -8 -10   3      229.38      223.06     30.76 o 
  -7 -10   3     2522.31     2508.53     74.78 o 
  -6 -10   3     1948.26     1892.48     55.23 o 
  -5 -10   3     1918.45     1932.99     48.53 o 
  -4 -10   3    10189.31    10054.75    138.97 o 
  -3 -10   3      187.28      199.71     16.20 o 
  -2 -10   3      513.82      511.63     22.38 o 
  -1 -10   3     2040.67     2145.81     49.92 o 
   0 -10   3     4675.33     4433.62     85.88 o 
   1 -10   3    12659.47    12385.29    295.30 o 
   2 -10   3       38.59       58.41     21.73 o 
   3 -10   3    20462.88    20700.10    367.94 o 
   4 -10   3     1562.50     1519.74     68.42 o 
   5 -10   3      611.70      602.33     56.69 o 
   6 -10   3      144.94       83.90     34.54 o 
   7 -10   3        2.30       15.89     33.57 o 
   8 -10   3     3716.10     3533.21    154.53 o 
   9 -10   3     1192.85     1118.27    130.23 o 
  10 -10   3     1377.00     1236.76    142.28 o 
 -13  -9   3     2434.65     2393.91    148.62 o 
 -12  -9   3       11.82      -16.77     34.36 o 
 -11  -9   3     1594.67     1568.13     90.10 o 
 -10  -9   3       81.99       82.34     33.34 o 
  -9  -9   3      272.53      326.69     36.98 o 
  -8  -9   3     1713.54     1594.43     62.93 o 
  -7  -9   3      400.05      460.74     37.94 o 
  -6  -9   3    11100.63    10792.61    185.76 o 
  -5  -9   3     8295.30     7884.07    116.74 o 
  -4  -9   3     1839.02     1771.29     43.58 o 
  -3  -9   3       17.23       21.34      8.59 o 
  -2  -9   3        3.29       -3.13      8.53 o 
  -1  -9   3    33530.90    35303.48    367.77 o 
   0  -9   3    17810.51    17957.69    221.64 o 
   1  -9   3    13253.96    13537.14    248.29 o 
   2  -9   3     8286.36     8203.09    203.59 o 
   3  -9   3       51.35       69.46     21.64 o 
   4  -9   3       39.37       50.19     22.52 o 
   5  -9   3        3.92      -19.38     19.38 o 
   6  -9   3     2786.47     3006.17    142.63 o 
   7  -9   3     9857.01     9860.94    220.71 o 
   8  -9   3       11.83       11.33     36.82 o 
   9  -9   3     7249.21     7257.94    296.46 o 
  10  -9   3      822.94      724.57    110.24 o 
 -13  -8   3      166.89      175.79     58.06 o 
 -12  -8   3      671.51      717.69     68.98 o 
 -11  -8   3        2.65       12.26     31.38 o 
 -10  -8   3      603.44      495.67     46.45 o 
  -9  -8   3     4527.53     4303.11    110.91 o 
  -8  -8   3     2484.18     2473.05     77.15 o 
  -7  -8   3    17522.90    17184.79    273.77 o 
  -6  -8   3      255.29      258.27     27.04 o 
  -5  -8   3     5880.05     5636.46     87.76 o 
  -4  -8   3       19.93       23.16      8.04 o 
  -3  -8   3     6810.61     7315.04     87.65 o 
  -2  -8   3     9116.35     8819.71    108.91 o 
  -1  -8   3        6.10       27.13      8.66 o 
   0  -8   3    15005.46    14674.18    152.94 o 
   1  -8   3    17763.65    17909.36    285.93 o 
   2  -8   3     3077.40     3216.95     86.73 o 
   3  -8   3     2328.24     2414.63     75.88 o 
   4  -8   3        6.52       19.90     18.63 o 
   5  -8   3    16070.78    15644.44    293.46 o 
   6  -8   3     5893.37     5842.32    152.62 o 
   7  -8   3     6403.15     6064.50    155.93 o 
   8  -8   3    10205.20    10145.06    351.27 o 
   9  -8   3      103.84       21.27     38.95 o 
  10  -8   3      208.24      204.53     57.07 o 
  11  -8   3       85.19       73.28     64.24 o 
 -13  -7   3      594.69      625.26     85.40 o 
 -12  -7   3      103.09       42.95     36.02 o 
 -11  -7   3     1116.25     1034.06     74.38 o 
 -10  -7   3      871.65      829.20     55.24 o 
  -9  -7   3     6690.76     6474.49    142.04 o 
  -8  -7   3     8627.56     8291.17    161.52 o 
  -7  -7   3     1938.74     1894.84     63.72 o 
  -6  -7   3     7450.22     7309.02    137.51 o 
  -5  -7   3        0.61       -7.46      9.72 o 
  -4  -7   3     3180.94     3281.93     53.07 o 
  -3  -7   3    14611.87    14934.39    158.98 o 
  -2  -7   3     2145.25     2064.95     37.62 o 
  -1  -7   3    37985.18    36631.15    375.12 o 
   0  -7   3     1028.53      979.13     24.14 o 
   1  -7   3      102.14      139.25     14.47 o 
   2  -7   3       18.16       21.48     10.98 o 
   3  -7   3     1525.75     1680.44     59.13 o 
   4  -7   3     4517.68     4195.48    105.99 o 
   5  -7   3     1654.56     1843.87     69.60 o 
   6  -7   3    11872.48    11626.53    233.85 o 
   7  -7   3     9667.79     9886.53    213.82 o 
   8  -7   3     2012.19     2132.60     88.03 o 
   9  -7   3      140.70      203.35     47.96 o 
  10  -7   3       11.91       14.70     73.92 o 
  11  -7   3     1968.41     1999.56    160.21 o 
 -13  -6   3        2.79       28.25     36.15 o 
 -12  -6   3      487.53      425.88     55.81 o 
 -11  -6   3      311.58      391.70     49.52 o 
 -10  -6   3     6606.79     6939.40    153.55 o 
  -9  -6   3     1497.52     1469.62     63.25 o 
  -8  -6   3    11313.71    10780.26    194.55 o 
  -7  -6   3     8800.31     8784.68    161.63 o 
  -6  -6   3      103.81      117.27     17.52 o 
  -5  -6   3     7275.05     7306.86    113.85 o 
  -4  -6   3     4649.65     4813.58     79.80 o 
  -3  -6   3    27914.71    27005.78    263.44 o 
  -2  -6   3    21164.04    20906.46    206.87 o 
  -1  -6   3     2613.86     2594.64     41.11 o 
   0  -6   3     2919.16     2730.96     42.23 o 
   1  -6   3     1007.33     1060.77     40.13 o 
   2  -6   3      677.47      618.46     26.73 o 
   3  -6   3     5886.01     5761.15    123.59 o 
   4  -6   3     1772.50     1746.14     61.13 o 
   5  -6   3    17125.81    16630.88    298.73 o 
   6  -6   3     1441.98     1502.65     68.73 o 
   7  -6   3     6081.18     6308.77    237.00 o 
   8  -6   3      686.02      612.42     51.11 o 
   9  -6   3       86.44      104.08     32.98 o 
  10  -6   3     4069.33     4076.11    163.91 o 
  11  -6   3       24.76       65.23     44.57 o 
 -13  -5   3      168.75      124.61     42.64 o 
 -12  -5   3     1354.97     1463.94     87.75 o 
 -11  -5   3     4737.28     4684.87    143.24 o 
 -10  -5   3      473.86      408.09     42.15 o 
  -9  -5   3     8871.63     8797.28    250.97 o 
  -8  -5   3      946.32     1046.55     52.64 o 
  -7  -5   3      257.86      340.79     33.24 o 
  -6  -5   3     1517.68     1529.09     44.02 o 
  -5  -5   3     1308.11     1400.69     45.64 o 
  -4  -5   3    33064.67    32718.14    402.11 o 
  -3  -5   3    15064.57    15411.66    168.76 o 
  -2  -5   3    12099.34    11722.29    121.47 o 
  -1  -5   3     3025.44     3039.04     47.67 o 
   0  -5   3        4.95       -5.87      5.87 o 
   1  -5   3    12229.60    12410.38    257.02 o 
   2  -5   3     7910.30     8426.01    196.73 o 
   3  -5   3    19201.50    18660.85    313.34 o 
   4  -5   3    18142.46    17837.37    256.72 o 
   5  -5   3     2865.11     2788.60     63.58 o 
   6  -5   3     7907.93     8128.67    172.00 o 
   7  -5   3      226.44      248.34     33.56 o 
   8  -5   3      385.25      305.46     39.86 o 
   9  -5   3     1606.87     1661.02    149.99 o 
  10  -5   3     1502.55     1427.54     78.74 o 
  11  -5   3     3587.14     3639.52    218.89 o 
 -13  -4   3     2225.17     2501.83    112.65 o 
 -12  -4   3     1568.34     1764.83     96.09 o 
 -11  -4   3     2452.10     2275.55    139.90 o 
 -10  -4   3     6902.30     6679.05    148.57 o 
  -9  -4   3      301.55      275.88     33.52 o 
  -8  -4   3       51.55       44.80     17.36 o 
  -7  -4   3      458.93      454.41     29.25 o 
  -6  -4   3     8614.99     8845.57    145.25 o 
  -5  -4   3    45056.47    44070.36    536.39 o 
  -4  -4   3     1338.74     1354.50     35.06 o 
  -3  -4   3    13743.05    13495.77    176.42 o 
  -2  -4   3       24.98       41.10     16.51 o 
  -1  -4   3        2.36       13.96      5.00 o 
   0  -4   3     8172.10     8047.48    101.05 o 
   1  -4   3      288.59      244.98     22.06 o 
   2  -4   3    29116.70    28587.17    450.82 o 
   3  -4   3     8108.37     8152.36    182.72 o 
   4  -4   3    31628.02    32665.52    443.98 o 
   5  -4   3     9236.75     9725.36    155.95 o 
   6  -4   3      135.77      169.53     29.16 o 
   7  -4   3     2453.66     2474.35     66.14 o 
   8  -4   3     1756.78     1747.47    116.83 o 
   9  -4   3     5099.84     5005.30    137.26 o 
  10  -4   3     7974.78     8109.67    194.94 o 
  11  -4   3      136.98      119.75     37.72 o 
 -13  -3   3       29.53       62.05     39.93 o 
 -12  -3   3     4168.85     4149.34    138.03 o 
 -11  -3   3     1843.04     1668.10     98.68 o 
 -10  -3   3     1890.99     1944.68    105.54 o 
  -9  -3   3      266.76      291.73     30.42 o 
  -8  -3   3      670.96      738.95     50.28 o 
  -7  -3   3    16384.79    16234.14    307.27 o 
  -6  -3   3    10088.00     9745.45    181.25 o 
  -5  -3   3    10384.26    10020.09    145.85 o 
  -4  -3   3    11905.36    11553.54    224.86 o 
  -3  -3   3     4203.25     4547.48     80.76 o 
  -2  -3   3      115.51       83.51     12.40 o 
  -1  -3   3     5349.04     5669.99     77.62 o 
   0  -3   3     5244.68     5301.73     95.81 o 
   1  -3   3     9741.41     9696.76    197.28 o 
   2  -3   3      432.22      504.75     24.50 o 
   3  -3   3    67132.47    68466.72    891.42 o 
   4  -3   3    12293.84    13392.24    196.52 o 
   5  -3   3      884.92      897.00     32.32 o 
   6  -3   3     3352.09     3330.15     88.88 o 
   7  -3   3      268.17      251.34     24.54 o 
   8  -3   3    18285.19    18062.09    279.80 o 
   9  -3   3     5953.03     5931.68    150.64 o 
  10  -3   3     7185.79     6905.88    171.84 o 
  11  -3   3     4301.11     4161.90    163.32 o 
  12  -3   3        2.85        3.32     41.60 o 
 -13  -2   3     2886.36     2887.01    144.29 o 
 -12  -2   3       53.89       50.21     34.38 o 
 -11  -2   3     1176.12     1048.05     70.96 o 
 -10  -2   3       16.52       29.47     27.58 o 
  -9  -2   3     1495.88     1503.12     56.21 o 
  -8  -2   3    17495.48    17560.63    394.57 o 
  -7  -2   3     2400.19     2457.71     62.32 o 
  -6  -2   3    31684.37    31147.07    554.92 o 
  -5  -2   3    27381.80    27601.81    348.50 o 
  -4  -2   3     3489.69     3408.47     69.10 o 
  -3  -2   3      835.07      887.00     34.40 o 
  -2  -2   3     2193.79     2356.66     45.50 o 
  -1  -2   3    10714.75    10952.25    139.01 o 
   0  -2   3    12014.47    12494.91    139.97 o 
   1  -2   3    11344.85    12039.53    321.36 o 
   2  -2   3     2932.11     2949.05     74.52 o 
   3  -2   3      436.07      440.03     26.86 o 
   4  -2   3       14.95       47.29     10.41 o 
   5  -2   3     1072.94     1143.05     35.89 o 
   6  -2   3     5677.50     5591.70    103.60 o 
   7  -2   3    18718.56    18656.09    279.52 o 
   8  -2   3       18.55       48.92     17.87 o 
   9  -2   3    11721.13    11754.85    208.41 o 
  10  -2   3      610.37      591.26     43.45 o 
  11  -2   3       12.69       20.37     26.67 o 
  12  -2   3     1006.98      868.88     98.34 o 
  13  -2   3       78.25       54.88     71.54 o 
 -13  -1   3      209.96      251.77     63.15 o 
 -12  -1   3      318.39      376.68     64.34 o 
 -11  -1   3        0.73      -12.53     27.64 o 
 -10  -1   3      676.49      685.10     57.68 o 
  -9  -1   3     3544.69     3487.60     84.74 o 
  -8  -1   3     6185.16     5857.06    111.75 o 
  -7  -1   3    19801.99    19751.88    270.39 o 
  -6  -1   3      117.17      136.74     23.01 o 
  -5  -1   3    12502.71    13266.12    211.36 o 
  -4  -1   3     2893.13     2987.07     73.48 o 
  -3  -1   3     2312.26     2327.57     45.41 o 
  -2  -1   3     6868.17     6639.64    103.54 o 
  -1  -1   3     2265.39     2415.47     59.23 o 
   0  -1   3     5336.04     5599.11     67.99 o 
   1  -1   3     8075.95     8458.49    118.71 o 
   2  -1   3      350.21      376.09     14.03 o 
   3  -1   3    14831.03    15662.50    217.05 o 
   4  -1   3      981.18      993.55     29.20 o 
   5  -1   3    26025.56    26093.98    684.24 o 
   6  -1   3    12003.49    11913.01    185.60 o 
   7  -1   3     8098.35     7893.33    138.72 o 
   8  -1   3     8368.20     8243.68    150.35 o 
   9  -1   3       86.83       60.32     19.78 o 
  10  -1   3       49.45       46.75     22.53 o 
  11  -1   3      269.03      275.03     35.90 o 
  12  -1   3      272.73      206.48     57.06 o 
  13  -1   3     3461.71     3886.49    177.47 o 
  14  -1   3        5.26       -2.86     77.88 o 
 -13   0   3      275.27      200.89     96.44 o 
 -12   0   3       46.71       -4.89     38.00 o 
 -11   0   3     1758.52     1695.58    101.57 o 
 -10   0   3      980.23     1105.63     81.05 o 
  -9   0   3     6895.70     6732.95    141.54 o 
  -8   0   3     6313.75     6394.74    119.08 o 
  -7   0   3      120.43      116.29     19.66 o 
  -6   0   3     2505.39     2633.57     67.43 o 
  -5   0   3      276.54      283.87     21.19 o 
  -4   0   3     7591.92     7379.79    111.01 o 
  -3   0   3     8935.40     8734.90    137.37 o 
  -2   0   3     6097.13     5944.45    111.61 o 
  -1   0   3    85641.33    84293.89    976.79 o 
   0   0   3     2960.45     3156.65     42.87 o 
   1   0   3     2092.48     2098.24     33.52 o 
   2   0   3    10581.39    10964.89    136.67 o 
   3   0   3    32939.16    33127.71    437.67 o 
   4   0   3     1470.80     1271.29     36.33 o 
   5   0   3      612.06      650.06     32.61 o 
   6   0   3    17869.69    17112.70    263.94 o 
   7   0   3     5570.23     5221.76    101.76 o 
   8   0   3     1936.46     1993.22    107.17 o 
   9   0   3     2113.94     2035.86     76.29 o 
  10   0   3      101.17       68.22     22.83 o 
  11   0   3     4468.42     4351.28    127.57 o 
  12   0   3     1894.37     1858.24    175.98 o 
  13   0   3     1280.24     1527.22    119.12 o 
  14   0   3     2138.60     1855.37    186.54 o 
 -13   1   3       46.65       76.47     47.83 o 
 -12   1   3     1702.40     1693.10    110.59 o 
 -11   1   3       66.90       58.42     40.25 o 
 -10   1   3     4633.76     4831.87    150.33 o 
  -9   1   3     1001.64     1109.71     93.64 o 
  -8   1   3     7359.02     7387.86    176.43 o 
  -7   1   3      114.73      109.56     19.54 o 
  -6   1   3      156.73      219.05     31.11 o 
  -5   1   3    20456.55    20370.96    267.63 o 
  -4   1   3     2434.80     2518.35     52.81 o 
  -3   1   3    16937.60    16542.25    214.92 o 
  -2   1   3     2898.42     2768.43     50.04 o 
  -1   1   3     4815.38     5154.58     83.75 o 
   0   1   3     2110.64     2048.15     37.66 o 
   1   1   3     1955.87     2060.68     26.58 o 
   2   1   3    15994.83    17324.22    235.64 o 
   3   1   3     1967.69     2024.35     43.59 o 
   4   1   3     8568.44     8954.35    134.82 o 
   5   1   3    21466.68    21730.86    303.77 o 
   6   1   3     3208.07     3584.30     74.39 o 
   7   1   3      100.09      173.09     19.99 o 
   8   1   3      349.78      299.43     27.17 o 
   9   1   3     1554.01     1606.95     80.75 o 
  10   1   3    17369.32    17297.82    279.15 o 
  11   1   3      832.81      804.32     89.72 o 
  12   1   3     5537.13     5346.99    154.54 o 
  13   1   3     1146.31     1254.16    102.92 o 
  14   1   3      163.81      125.31     78.52 o 
 -12   2   3     1353.57     1399.93     89.24 o 
 -11   2   3     4824.05     5082.39    152.80 o 
 -10   2   3      125.76      139.93     36.25 o 
  -9   2   3     6891.74     7084.62    173.43 o 
  -8   2   3      508.66      467.48     38.11 o 
  -7   2   3      847.96      865.07     43.40 o 
  -6   2   3    13472.09    12868.91    188.03 o 
  -5   2   3     2228.18     2100.42     57.46 o 
  -4   2   3    63845.32    63601.34    756.69 o 
  -3   2   3     3463.87     3426.35     71.18 o 
  -2   2   3     6566.56     6223.17    123.07 o 
  -1   2   3      354.87      375.03     20.03 o 
   0   2   3     1654.29     1730.06     30.41 o 
   1   2   3     6502.22     6686.89     71.32 o 
   2   2   3     2121.45     2232.81     41.50 o 
   3   2   3      633.17      521.98     19.42 o 
   4   2   3     5409.31     5504.88     90.04 o 
   5   2   3      239.08      222.94     17.03 o 
   6   2   3      484.39      445.11     25.57 o 
   7   2   3      931.63      928.18     37.60 o 
   8   2   3     3423.26     3187.83     81.37 o 
   9   2   3     6344.70     6321.84    126.85 o 
  10   2   3     1379.39     1398.23     65.94 o 
  11   2   3     6022.37     6100.95    160.46 o 
  12   2   3      861.76      788.63     74.06 o 
  13   2   3      520.71      497.69     67.25 o 
  14   2   3        3.51        8.50     36.22 o 
 -12   3   3     1097.60     1233.94    121.90 o 
 -11   3   3     1575.67     1671.50     91.47 o 
 -10   3   3     1282.36     1186.11     73.73 o 
  -9   3   3        0.19      -21.82     21.82 o 
  -8   3   3      745.60      694.28     57.58 o 
  -7   3   3      743.09      725.13     50.41 o 
  -6   3   3    10604.10    10662.47    180.43 o 
  -5   3   3    13099.06    12934.55    184.47 o 
  -4   3   3     6886.33     7041.65    110.20 o 
  -3   3   3    16101.86    16038.03    212.79 o 
  -2   3   3      355.85      426.96     20.44 o 
  -1   3   3     1941.67     2115.11     41.28 o 
   0   3   3      788.87      711.55     18.59 o 
   1   3   3       89.69      106.35      6.98 o 
   2   3   3     9253.83     9247.65     95.52 o 
   3   3   3     3604.79     3785.19     57.37 o 
   4   3   3    10655.42    10629.91    156.76 o 
   5   3   3     1587.11     1564.75     41.06 o 
   6   3   3     1047.06     1095.18     38.14 o 
   7   3   3     4203.77     3640.09    117.68 o 
   8   3   3      879.11      817.28     39.49 o 
   9   3   3     7988.66     7769.20    145.98 o 
  10   3   3    12419.48    12400.17    236.32 o 
  11   3   3      393.44      386.69     66.06 o 
  12   3   3      235.81      134.30     36.43 o 
  13   3   3       46.03        9.57     39.19 o 
  14   3   3      476.14      461.47     60.60 o 
 -12   4   3     1679.58     1798.74    170.04 o 
 -11   4   3      305.42      335.12     64.92 o 
 -10   4   3       95.13       73.63     33.83 o 
  -9   4   3      639.23      580.49     55.69 o 
  -8   4   3        0.69      -21.55     21.55 o 
  -7   4   3     4782.97     4782.97    127.03 o 
  -6   4   3     2382.47     2503.55     69.18 o 
  -5   4   3     4345.51     4130.92     94.83 o 
  -4   4   3    11370.05    11190.43    147.28 o 
  -3   4   3      189.96      209.26     18.89 o 
  -2   4   3    23617.54    25575.00    319.20 o 
  -1   4   3    16246.07    16846.98    214.74 o 
   0   4   3    17526.21    17067.58    214.73 o 
   1   4   3    25118.18    25311.01    259.28 o 
   2   4   3      762.45      762.22     15.71 o 
   3   4   3    14092.76    14663.19    164.41 o 
   4   4   3       16.28       28.68      7.92 o 
   5   4   3      554.53      531.68     24.69 o 
   6   4   3    22464.17    22609.44    321.47 o 
   7   4   3     1219.81     1183.44     55.50 o 
   8   4   3    15369.10    15445.71    241.02 o 
   9   4   3     3312.36     3253.34    107.58 o 
  10   4   3      907.20      927.89     48.60 o 
  11   4   3        6.44       33.26     26.07 o 
  12   4   3        5.25      -10.92     30.06 o 
  13   4   3     2763.91     2945.75    197.96 o 
  14   4   3     1261.54     1277.64     88.00 o 
 -11   5   3       52.59       13.79     47.06 o 
 -10   5   3      470.52      434.27     87.95 o 
  -9   5   3      233.65      202.42     50.97 o 
  -8   5   3     8274.21     8168.65    325.63 o 
  -7   5   3      169.69      219.49     36.82 o 
  -6   5   3     7660.72     7664.24    170.54 o 
  -5   5   3       40.67       58.71     37.62 o 
  -4   5   3        8.34       15.98     12.03 o 
  -3   5   3     1846.79     1743.98     50.87 o 
  -2   5   3      190.96      286.19     19.02 o 
  -1   5   3    10704.26    10063.69    129.22 o 
   0   5   3     7506.43     7470.28     97.23 o 
   1   5   3    10518.81    10662.32    118.53 o 
   2   5   3     7012.09     6563.10     79.22 o 
   3   5   3     1583.69     1724.74     28.84 o 
   4   5   3     5326.59     5428.82     94.05 o 
   5   5   3     4127.43     4062.03     78.06 o 
   6   5   3    17033.16    17185.53    253.32 o 
   7   5   3    24998.40    24562.98    353.11 o 
   8   5   3       16.61       37.86     16.35 o 
   9   5   3     5727.93     5622.07    117.18 o 
  10   5   3       51.74       48.68     26.45 o 
  11   5   3      556.39      531.58     51.54 o 
  12   5   3     7901.33     7851.16    197.11 o 
  13   5   3      207.63      142.56     42.25 o 
  14   5   3     4737.17     5103.22    201.07 o 
 -11   6   3       20.50       -0.48     52.50 o 
 -10   6   3     1736.91     1922.55    301.06 o 
  -9   6   3     2989.18     2907.69    163.30 o 
  -8   6   3     2504.13     2280.56    124.67 o 
  -7   6   3     8827.62     8705.36    195.00 o 
  -6   6   3       51.87       52.12     22.63 o 
  -5   6   3       25.85       16.90     19.08 o 
  -4   6   3      432.88      429.19     41.69 o 
  -3   6   3     5073.51     4843.19     98.31 o 
  -2   6   3    33230.36    31941.16    443.40 o 
  -1   6   3      371.07      371.33     21.59 o 
   0   6   3    35249.03    35775.34    438.60 o 
   1   6   3      505.92      489.78     20.50 o 
   2   6   3       22.71       25.69      6.28 o 
   3   6   3     7818.14     7899.04     86.97 o 
   4   6   3      359.57      404.26     19.11 o 
   5   6   3    30976.73    30476.27    466.34 o 
   6   6   3     9972.87     9453.50    155.18 o 
   7   6   3    10414.75    10486.98    173.52 o 
   8   6   3     2034.40     1802.58     56.87 o 
   9   6   3      103.08      147.35     34.07 o 
  10   6   3      263.14      229.13     36.06 o 
  11   6   3     2113.47     2083.55    107.88 o 
  12   6   3     1868.62     1972.01     93.30 o 
  13   6   3     5747.67     5899.22    172.00 o 
  14   6   3       92.97       45.95     44.89 o 
  15   6   3     1635.05     1888.36    182.41 o 
 -10   7   3      306.27      285.71     66.78 o 
  -9   7   3     3954.07     3958.44    170.21 o 
  -8   7   3     3046.35     3370.84    149.37 o 
  -7   7   3      556.86      597.13     70.19 o 
  -6   7   3       25.23       28.94     22.27 o 
  -5   7   3      229.53      259.19     58.96 o 
  -4   7   3    11536.75    11287.51    220.82 o 
  -3   7   3    16416.52    16613.47    304.03 o 
  -2   7   3     5589.43     5641.38     98.45 o 
  -1   7   3    48283.17    49872.87    608.42 o 
   0   7   3     2341.18     2420.19     51.02 o 
   1   7   3       32.77       43.70      8.53 o 
   2   7   3    20601.85    21897.19    219.02 o 
   3   7   3    12182.69    12973.56    144.03 o 
   4   7   3    28887.25    28433.53    296.48 o 
   5   7   3     2073.91     2298.83     45.31 o 
   6   7   3     8724.53     8419.52    143.07 o 
   7   7   3     5092.44     5000.14    101.63 o 
   8   7   3        1.23        3.46     14.81 o 
   9   7   3     4252.37     4360.67    100.91 o 
  10   7   3      218.52      229.01     37.04 o 
  11   7   3     9450.70     9796.87    223.21 o 
  12   7   3     4080.94     4398.62    139.43 o 
  13   7   3     1889.99     1931.81    206.28 o 
  14   7   3     2389.30     2455.74    141.65 o 
  15   7   3        5.72       51.55     66.14 o 
 -10   8   3     2846.02     3365.43    220.64 o 
  -9   8   3      160.60      172.72     54.44 o 
  -8   8   3     1745.90     1330.09    186.22 o 
  -7   8   3       53.61      145.72     44.89 o 
  -6   8   3       17.52       -9.70     28.99 o 
  -5   8   3     9034.54     8582.58    241.20 o 
  -4   8   3     3019.39     2992.28     91.71 o 
  -3   8   3    20058.73    19792.59    374.60 o 
  -2   8   3    10516.75    10979.03    185.90 o 
  -1   8   3      391.04      381.90     23.88 o 
   0   8   3      788.80      914.23     31.32 o 
   1   8   3      838.30      838.05     21.76 o 
   2   8   3    17589.24    17946.32    183.45 o 
   3   8   3    13753.74    13955.36    155.90 o 
   4   8   3     3579.51     3608.05     56.93 o 
   5   8   3    19699.38    19527.90    231.58 o 
   6   8   3      630.88      675.90     29.24 o 
   7   8   3      166.42      124.63     19.75 o 
   8   8   3     3127.75     3151.48    119.19 o 
   9   8   3     3008.35     2961.71     80.98 o 
  10   8   3     9594.27     9796.98    254.72 o 
  11   8   3       15.93        2.26     37.10 o 
  12   8   3     4827.00     5390.92    203.27 o 
  13   8   3      460.19      275.94     60.48 o 
  14   8   3        6.95      -40.62     40.62 o 
  -9   9   3      612.97      685.08    115.95 o 
  -8   9   3      153.29       73.95     49.05 o 
  -7   9   3     2238.59     2175.87    194.23 o 
  -6   9   3     7400.45     7100.26    226.54 o 
  -5   9   3      642.14      590.17     80.10 o 
  -4   9   3    18225.86    17688.42    412.75 o 
  -3   9   3     2529.24     2594.00    124.22 o 
  -2   9   3      709.78      689.30     39.11 o 
  -1   9   3      667.35      706.43     37.44 o 
   0   9   3      256.50      251.78     21.33 o 
   1   9   3    30071.61    30724.71    303.02 o 
   2   9   3     6475.55     6606.93    109.20 o 
   3   9   3    20375.84    20050.89    294.09 o 
   4   9   3    11647.04    11912.25    142.25 o 
   5   9   3        8.92       19.41     10.50 o 
   6   9   3      121.31      161.02     16.94 o 
   7   9   3      103.51      114.08     20.66 o 
   8   9   3     4501.06     4490.32    101.59 o 
   9   9   3     4036.03     3925.01    150.04 o 
  10   9   3      734.90      615.59     54.11 o 
  11   9   3     4880.22     4965.14    144.95 o 
  12   9   3      410.92      356.08     62.74 o 
  13   9   3      121.43       92.53    111.35 o 
  14   9   3      428.00      580.91     86.03 o 
  -9  10   3       12.01       27.76     60.91 o 
  -8  10   3     1890.41     1943.50    130.08 o 
  -7  10   3     1781.69     1690.63    214.69 o 
  -6  10   3     6351.53     6289.83    215.85 o 
  -5  10   3     9223.08     9624.94    275.77 o 
  -4  10   3     2594.48     2637.39     99.42 o 
  -3  10   3      892.77      853.28     58.56 o 
  -2  10   3     2509.38     2422.10    100.61 o 
  -1  10   3    10748.51    10451.96    206.60 o 
   0  10   3    14474.00    14187.46    221.60 o 
   1  10   3     2104.32     2191.36     42.56 o 
   2  10   3    25373.91    25207.26    254.96 o 
   3  10   3     2390.18     2435.54     41.74 o 
   4  10   3      177.68      158.62     14.94 o 
   5  10   3       78.18       77.57     12.84 o 
   6  10   3      293.46      324.47     22.63 o 
   7  10   3     5042.02     5093.52    142.79 o 
   8  10   3     2980.96     2817.99    103.45 o 
   9  10   3     9149.07     9026.30    201.59 o 
  10  10   3    14869.25    14789.55    298.45 o 
  11  10   3      633.75      783.84    171.86 o 
  12  10   3        6.75        3.88     37.30 o 
  13  10   3      261.68      196.39     55.14 o 
  14  10   3     2574.43     2588.65    152.26 o 
  -8  11   3      124.84       50.12     63.45 o 
  -7  11   3     5612.73     5768.75    217.95 o 
  -6  11   3      904.35      971.76    150.29 o 
  -5  11   3     1132.63     1135.93     93.62 o 
  -4  11   3     2709.65     2530.18    176.46 o 
  -3  11   3       14.29       -7.93     21.50 o 
  -2  11   3    20247.25    18994.77    434.29 o 
  -1  11   3    13000.30    12145.66    247.94 o 
   0  11   3    15613.06    15505.97    283.88 o 
   1  11   3    12708.12    12928.16    165.52 o 
   2  11   3      417.11      406.65     20.64 o 
   3  11   3      595.69      593.23     20.50 o 
   4  11   3      509.87      543.97     23.67 o 
   5  11   3     2338.33     2344.79     49.71 o 
   6  11   3    10670.84    10916.49    140.11 o 
   7  11   3      988.67     1024.39     38.08 o 
   8  11   3    19648.52    19291.69    424.40 o 
   9  11   3     2293.25     2373.84     90.03 o 
  10  11   3     2521.82     2348.64    118.78 o 
  11  11   3      550.30      565.54     73.55 o 
  12  11   3       60.45      111.85     51.50 o 
  13  11   3     2690.42     2750.46    261.64 o 
  14  11   3      685.13      724.75     97.15 o 
  -7  12   3        6.84       20.30     61.86 o 
  -6  12   3     4087.44     3869.75    173.88 o 
  -5  12   3       60.84       44.43     40.19 o 
  -4  12   3      314.65      284.20     58.53 o 
  -3  12   3     1642.69     1607.90     98.44 o 
  -2  12   3     1082.42     1153.34     84.50 o 
  -1  12   3    13072.45    13156.27    270.32 o 
   0  12   3     7951.33     7781.74    180.06 o 
   1  12   3     9095.84     9101.31    166.31 o 
   2  12   3     3941.63     4069.17     67.28 o 
   3  12   3      214.86      197.10     14.10 o 
   4  12   3     9680.63     9501.05    176.76 o 
   5  12   3     1300.46     1341.76     38.94 o 
   6  12   3    12008.21    12073.68    162.21 o 
   7  12   3    11054.90    11053.00    170.64 o 
   8  12   3       32.16       31.11     20.82 o 
   9  12   3      797.38      856.11     60.00 o 
  10  12   3       37.69      -30.69     32.66 o 
  11  12   3      962.25     1065.54     95.46 o 
  12  12   3     5234.25     5564.85    210.22 o 
  13  12   3      308.51      449.96    101.36 o 
  14  12   3     4392.04     4895.96    213.43 o 
  -7  13   3     2062.02     2246.21    192.25 o 
  -6  13   3        3.01       10.79     56.47 o 
  -5  13   3      467.80      424.23     68.95 o 
  -4  13   3     1614.60     1643.52    132.92 o 
  -3  13   3     2309.20     2321.80    124.74 o 
  -2  13   3    18784.18    19225.31    455.44 o 
  -1  13   3      735.89      968.56     80.79 o 
   0  13   3     1878.46     2044.29    110.48 o 
   1  13   3      355.82      405.66     43.50 o 
   2  13   3      408.75      391.46     33.86 o 
   3  13   3     4540.15     4814.85     71.59 o 
   4  13   3      728.52      713.66     31.12 o 
   5  13   3    15684.88    15895.90    181.65 o 
   6  13   3     9359.59     9431.58    139.11 o 
   7  13   3     4891.10     4699.48     99.33 o 
   8  13   3      423.03      387.19     43.98 o 
   9  13   3      179.32      166.61     55.28 o 
  10  13   3     2509.04     2315.19    206.84 o 
  11  13   3     1413.82     1344.25    106.37 o 
  12  13   3     2936.10     3188.13    156.96 o 
  13  13   3     2994.63     3490.02    173.37 o 
  14  13   3       22.03      -39.05     53.93 o 
  -6  14   3      558.02      411.46    101.36 o 
  -5  14   3       86.23      137.09     95.25 o 
  -4  14   3     4168.96     4202.16    179.28 o 
  -3  14   3     5560.16     5599.10    204.08 o 
  -2  14   3     2243.52     2394.35    126.68 o 
  -1  14   3     7679.79     7693.63    236.02 o 
   0  14   3      557.35      502.46     88.75 o 
   1  14   3       93.28       69.35     33.65 o 
   2  14   3     5524.64     5189.91    171.77 o 
   3  14   3     2319.32     2305.54     75.79 o 
   4  14   3     7116.05     7409.44    110.34 o 
   5  14   3        3.56       14.27     13.84 o 
   6  14   3     5652.06     5480.53     86.44 o 
   7  14   3      430.45      472.88     39.93 o 
   8  14   3      142.95      114.63     33.76 o 
   9  14   3     2589.64     2634.98    127.03 o 
  10  14   3      213.38      187.36     50.43 o 
  11  14   3     4970.92     4979.49    194.36 o 
  12  14   3     2195.08     2155.59    138.04 o 
  13  14   3      542.53      535.05     85.97 o 
  -5  15   3     4993.59     4549.36    264.42 o 
  -4  15   3      731.43      756.77    157.51 o 
  -3  15   3     4160.87     4109.74    176.22 o 
  -2  15   3     3162.79     3041.00    189.07 o 
  -1  15   3      106.33      130.30    107.54 o 
   0  15   3     2827.77     3090.14    139.15 o 
   1  15   3      507.21      571.88     68.32 o 
   2  15   3    10880.63    11018.13    461.58 o 
   3  15   3     8354.46     8592.00    174.16 o 
   4  15   3     1251.68     1249.85     77.06 o 
   5  15   3     2601.20     2796.58     59.35 o 
   6  15   3      149.07      172.61     21.43 o 
   7  15   3      326.84      249.67     30.52 o 
   8  15   3     2124.10     2157.09     91.97 o 
   9  15   3     1735.59     1615.05     85.87 o 
  10  15   3     5859.04     5674.99    207.35 o 
  11  15   3        8.98       34.02     48.35 o 
  12  15   3     2226.22     2032.52    243.80 o 
  13  15   3       40.86      -11.41     50.44 o 
  -4  16   3     5514.89     5482.68    288.69 o 
  -3  16   3      438.54      680.90    146.64 o 
  -2  16   3      277.91      226.27     61.70 o 
  -1  16   3      242.24      169.55     64.80 o 
   0  16   3      622.57      543.79     87.56 o 
   1  16   3     8871.72     9122.47    269.47 o 
   2  16   3      889.98      869.49     89.86 o 
   3  16   3     9677.90     9489.09    191.55 o 
   4  16   3     1468.23     1604.91     75.99 o 
   5  16   3       69.18       64.73     22.84 o 
   6  16   3       32.17       23.53     20.79 o 
   7  16   3      330.63      340.65     38.68 o 
   8  16   3     5848.07     6065.00    143.53 o 
   9  16   3     6824.56     6920.78    212.88 o 
  10  16   3     1493.86     1604.00     93.24 o 
  11  16   3     2685.74     2812.70    210.88 o 
  12  16   3        4.96      -14.56     48.75 o 
  -3  17   3       47.58       21.26     64.24 o 
  -2  17   3      501.20      541.50     82.76 o 
  -1  17   3     1095.84     1271.62    108.45 o 
   0  17   3     4851.48     5259.43    415.42 o 
   1  17   3      159.27      109.53     49.09 o 
   2  17   3     8682.28     8612.30    263.58 o 
   3  17   3      807.11      817.66     62.36 o 
   4  17   3      289.06      315.14     44.62 o 
   5  17   3     1051.73     1038.61     83.42 o 
   6  17   3       10.28       27.50     34.52 o 
   7  17   3     5547.41     5509.96    198.54 o 
   8  17   3     1474.34     1699.96     77.42 o 
   9  17   3     4391.31     4316.26    122.95 o 
  10  17   3     2234.99     2319.83     92.95 o 
  11  17   3       70.98       77.88     41.71 o 
  12  17   3      472.40      339.46     60.04 o 
  -2  18   3     3652.59     4240.37    255.38 o 
  -1  18   3     1228.11     1275.56    114.51 o 
   0  18   3     3141.01     3351.99    435.81 o 
   1  18   3     2903.80     2923.25    151.61 o 
   2  18   3       22.31       71.68     36.55 o 
   3  18   3      572.39      479.38     52.26 o 
   4  18   3       86.07       65.90     34.80 o 
   5  18   3     1727.49     1623.56    166.00 o 
   6  18   3     4683.67     4525.25    249.83 o 
   7  18   3      426.19      447.47     89.78 o 
   8  18   3     6486.73     6724.58    329.45 o 
   9  18   3      283.17      298.77     54.47 o 
  10  18   3        1.80      -21.35     31.35 o 
  11  18   3     1054.65     1178.72     78.27 o 
  -1  19   3     4971.34     5059.96    282.34 o 
   0  19   3     1146.99     1276.89    152.27 o 
   1  19   3      467.02      436.94     78.38 o 
   2  19   3       50.38       11.12     31.20 o 
   3  19   3       12.47       22.13     33.72 o 
   4  19   3     6480.62     6902.58    257.04 o 
   5  19   3     2388.37     2401.07    163.54 o 
   8  19   3        3.41       37.75     57.74 o 
   9  19   3       20.60        6.87     47.56 o 
  10  19   3      302.27      278.24    207.39 o 
   1  20   3       38.72       49.02     49.68 o 
   2  20   3     1101.54     1076.05    105.43 o 
   3  20   3     3535.44     3471.34    164.44 o 
   4  20   3        1.11        4.39     48.17 o 
   5  20   3     6635.28     6827.62    342.62 o 
   4  21   3     5347.77     5337.05    212.47 o 
  -5 -20   4       36.21       -4.44     55.60 o 
  -4 -20   4     1585.02     1846.87    139.98 o 
  -3 -20   4     2319.53     2986.80    210.17 o 
  -7 -19   4      222.22      298.16     48.53 o 
  -6 -19   4       58.34       33.15     34.79 o 
  -5 -19   4     3054.90     3372.49    118.89 o 
  -4 -19   4      428.06      332.74     51.24 o 
  -3 -19   4     6865.12     7109.36    177.40 o 
  -2 -19   4     3337.51     3522.86    133.64 o 
  -1 -19   4      987.93     1002.84    102.23 o 
   0 -19   4      746.05      618.93    116.59 o 
  -9 -18   4     3065.47     3303.50    190.99 o 
  -8 -18   4      252.25      230.63     62.36 o 
  -7 -18   4      265.70      209.24     43.10 o 
  -6 -18   4     2557.26     2508.51    100.30 o 
  -5 -18   4      536.27      689.20     61.38 o 
  -4 -18   4     9091.30     9238.58    269.59 o 
  -3 -18   4      624.87      730.71     90.05 o 
  -2 -18   4     1810.02     1954.74     99.43 o 
  -1 -18   4      112.06       55.80     34.36 o 
   0 -18   4        1.54      -32.32     35.06 o 
   1 -18   4     1846.48     1794.33    254.58 o 
   2 -18   4      222.04      123.72     73.60 o 
 -10 -17   4     2194.86     2072.78    118.78 o 
  -9 -17   4       23.72        3.59     37.94 o 
  -8 -17   4      244.03      284.57     54.65 o 
  -7 -17   4      278.76      281.26     44.09 o 
  -6 -17   4     2373.07     2310.71     93.84 o 
  -5 -17   4     4616.59     4607.29    133.44 o 
  -4 -17   4      252.86      352.26     44.93 o 
  -3 -17   4     5974.05     5962.36    149.71 o 
  -2 -17   4      187.14      271.62     41.31 o 
  -1 -17   4      106.91       83.57     35.42 o 
   0 -17   4     2035.77     1879.28    136.83 o 
   1 -17   4      700.53      669.14     83.02 o 
   2 -17   4     7610.57     7049.01    257.76 o 
   3 -17   4      501.56      629.72    113.41 o 
 -10 -16   4       63.63       58.72     42.69 o 
  -9 -16   4      233.49      210.18     49.66 o 
  -8 -16   4       11.31        0.56     33.06 o 
  -7 -16   4     5832.51     5644.64    145.21 o 
  -6 -16   4     2004.01     1800.33    132.13 o 
  -5 -16   4     1972.01     2208.77     87.74 o 
  -4 -16   4     2335.25     2292.52     87.02 o 
  -3 -16   4       59.38       55.69     26.68 o 
  -2 -16   4       12.52       73.80     32.88 o 
  -1 -16   4      305.88      264.66     42.75 o 
   0 -16   4     2874.76     2719.24    103.75 o 
   1 -16   4     5980.66     6317.06    182.16 o 
   2 -16   4      692.37      510.94     70.26 o 
   3 -16   4     3324.15     3515.45    163.78 o 
   4 -16   4      293.16      396.07     72.65 o 
   5 -16   4      277.94      194.78     76.45 o 
 -11 -15   4      150.95       88.17     37.87 o 
 -10 -15   4      213.94      209.73     43.21 o 
  -9 -15   4      539.68      591.02     55.80 o 
  -8 -15   4     5327.11     5312.09    165.11 o 
  -7 -15   4       14.63        1.88     26.04 o 
  -6 -15   4     5087.71     5102.74    131.36 o 
  -5 -15   4      383.10      348.61     41.15 o 
  -4 -15   4      607.79      630.52     51.68 o 
  -3 -15   4      489.22      523.34     44.99 o 
  -2 -15   4      157.69      123.55     27.11 o 
  -1 -15   4    12299.34    12218.10    228.65 o 
   0 -15   4     2489.37     2454.19     97.48 o 
   1 -15   4     2641.06     2587.70    110.36 o 
   2 -15   4     3352.99     3597.30    142.21 o 
   3 -15   4       30.81        5.71     38.64 o 
   4 -15   4       65.61      103.81     47.39 o 
   5 -15   4      280.00      303.47     65.67 o 
   6 -15   4     2686.98     2765.69    196.05 o 
 -12 -14   4      353.90      362.46     61.44 o 
 -11 -14   4        0.66      -23.96     32.09 o 
 -10 -14   4     2639.48     2596.61     99.99 o 
  -9 -14   4     2621.54     2657.08     95.77 o 
  -8 -14   4     2090.07     2012.63     81.24 o 
  -7 -14   4     4588.86     4627.67    121.13 o 
  -6 -14   4       12.93      -12.51     17.37 o 
  -5 -14   4       28.10       53.30     21.91 o 
  -4 -14   4      488.21      497.97     36.59 o 
  -3 -14   4     2220.33     2170.54     65.15 o 
  -2 -14   4    12487.09    12274.04    195.51 o 
  -1 -14   4       43.75        8.24     18.97 o 
   0 -14   4     8994.56     9058.97    172.91 o 
   1 -14   4     2252.37     2268.31     96.13 o 
   2 -14   4      179.08      178.22     35.86 o 
   3 -14   4     1477.21     1525.24     80.55 o 
   4 -14   4       48.65       88.01     44.66 o 
   5 -14   4     4877.88     4711.00    186.28 o 
   6 -14   4     1809.85     1746.37    122.98 o 
   7 -14   4     2933.56     3261.85    213.03 o 
 -12 -13   4       37.08       34.88     48.95 o 
 -11 -13   4     4074.72     3989.54    125.31 o 
 -10 -13   4      150.78      244.68     42.21 o 
  -9 -13   4     4687.96     4795.62    165.83 o 
  -8 -13   4     2416.39     2385.71     94.19 o 
  -7 -13   4     2374.62     2336.45    132.75 o 
  -6 -13   4     1245.77     1199.77     75.76 o 
  -5 -13   4      184.25      174.54     24.66 o 
  -4 -13   4     3425.91     3431.49     82.22 o 
  -3 -13   4     7230.02     7280.53    131.54 o 
  -2 -13   4     4625.70     4775.12    117.29 o 
  -1 -13   4    15060.09    14876.73    222.83 o 
   0 -13   4       27.95        8.82     17.11 o 
   1 -13   4       30.22       56.13     18.89 o 
   2 -13   4     4114.42     3952.15    120.30 o 
   3 -13   4     6540.67     6375.44    164.31 o 
   4 -13   4    10820.97    10508.54    234.78 o 
   5 -13   4        6.90       -4.81     69.71 o 
   6 -13   4     3135.86     3114.50    147.48 o 
   7 -13   4     1288.11     1135.87    132.29 o 
   8 -13   4      128.41      208.11     77.72 o 
 -12 -12   4     2886.31     2968.93    131.64 o 
 -11 -12   4      589.62      706.50     72.22 o 
 -10 -12   4     9162.77     9452.01    200.89 o 
  -9 -12   4       32.59       -5.83     24.49 o 
  -8 -12   4     1507.68     1572.83     99.25 o 
  -7 -12   4        8.39        0.84     17.90 o 
  -6 -12   4      509.77      542.26     37.21 o 
  -5 -12   4     7868.22     7537.24    147.32 o 
  -4 -12   4      929.32      922.01     42.22 o 
  -3 -12   4     9750.39     9468.04    154.81 o 
  -2 -12   4     6038.14     5857.23    110.54 o 
  -1 -12   4     1132.50     1064.68     44.35 o 
   0 -12   4      110.06      108.72     20.77 o 
   1 -12   4        5.79       -5.06     16.38 o 
   2 -12   4     5605.68     5374.21    139.83 o 
   3 -12   4     3446.35     3354.65    107.70 o 
   4 -12   4     2604.91     2505.65    153.27 o 
   5 -12   4     4139.81     4238.25    130.37 o 
   6 -12   4      118.82       45.82     40.06 o 
   7 -12   4      696.75      657.33     80.85 o 
   8 -12   4      295.86      186.85     73.12 o 
   9 -12   4     1016.60     1178.86    142.92 o 
 -13 -11   4      182.73      155.46     61.79 o 
 -12 -11   4     2898.93     3058.23    130.37 o 
 -11 -11   4     2781.94     2951.90    121.90 o 
 -10 -11   4      185.47      165.39     61.53 o 
  -9 -11   4     1698.15     1639.20     74.80 o 
  -8 -11   4      767.76      685.13     44.86 o 
  -7 -11   4     1847.32     1891.67     61.07 o 
  -6 -11   4    10340.24    10225.06    165.88 o 
  -5 -11   4     5949.95     6045.82    153.12 o 
  -4 -11   4    18906.50    18610.26    234.03 o 
  -3 -11   4       22.90       27.17     12.83 o 
  -2 -11   4     5972.86     6023.96    119.05 o 
  -1 -11   4      335.45      368.34     25.74 o 
   0 -11   4     1455.28     1383.20     43.74 o 
   1 -11   4     8395.73     8634.40    222.77 o 
   2 -11   4       10.33       14.58     19.23 o 
   3 -11   4    25157.53    24456.38    430.46 o 
   4 -11   4     8553.54     8495.08    193.02 o 
   5 -11   4      535.07      551.68     66.44 o 
   6 -11   4       20.81       45.57     29.16 o 
   7 -11   4       12.66       30.92     39.36 o 
   8 -11   4     2946.46     2836.06    144.78 o 
   9 -11   4     2126.98     2082.67    171.31 o 
 -13 -10   4     3077.58     3543.36    177.28 o 
 -12 -10   4      475.11      450.71     62.97 o 
 -11 -10   4     1954.21     1960.54    125.25 o 
 -10 -10   4      754.94      726.46     66.29 o 
  -9 -10   4       16.45       -9.45     21.71 o 
  -8 -10   4     7908.66     7949.57    162.58 o 
  -7 -10   4     3429.35     3280.72     80.50 o 
  -6 -10   4     5460.80     5277.18    103.51 o 
  -5 -10   4     8886.48     8800.71    133.03 o 
  -4 -10   4     1105.99     1151.22     37.76 o 
  -3 -10   4     1910.14     1795.81     59.75 o 
  -2 -10   4     3023.84     3177.02     56.28 o 
  -1 -10   4    18640.51    19279.67    239.99 o 
   0 -10   4    16370.86    16577.89    212.61 o 
   1 -10   4     4040.92     3906.60     89.12 o 
   2 -10   4    24761.36    23671.67    409.84 o 
   3 -10   4     4603.32     4698.32    123.04 o 
   4 -10   4     3174.15     3136.64    139.03 o 
   5 -10   4        0.99       25.23     26.25 o 
   6 -10   4      126.39       90.05     32.31 o 
   7 -10   4     4803.70     4980.21    217.47 o 
   8 -10   4      333.06      337.85     60.81 o 
   9 -10   4     6842.22     6545.59    298.36 o 
  10 -10   4     1566.90     1417.58    150.69 o 
 -13  -9   4       18.67       58.63     44.90 o 
 -12  -9   4     2195.74     2124.14    110.73 o 
 -11  -9   4      111.42      118.02     41.42 o 
 -10  -9   4        9.83       -1.09     28.46 o 
  -9  -9   4     3351.82     3236.82    100.23 o 
  -8  -9   4       83.35       60.39     32.25 o 
  -7  -9   4    12550.68    11993.71    210.17 o 
  -6  -9   4     5633.53     5597.41    106.22 o 
  -5  -9   4     7507.13     7417.80    114.10 o 
  -4  -9   4     3194.57     3192.03     62.59 o 
  -3  -9   4        8.38        7.13      8.84 o 
  -2  -9   4     3224.97     3152.97     54.09 o 
  -1  -9   4     4039.78     4061.49     63.59 o 
   0  -9   4    20302.14    20473.93    249.88 o 
   1  -9   4    19763.30    19240.93    391.99 o 
   2  -9   4      212.07      163.76     25.84 o 
   3  -9   4     3418.25     3269.89    119.96 o 
   4  -9   4      268.79      319.48     36.29 o 
   5  -9   4     8797.32     8800.28    324.95 o 
   6  -9   4    15190.88    15116.43    296.85 o 
   7  -9   4      989.95     1009.97     66.84 o 
   8  -9   4     9129.96     8677.85    257.99 o 
   9  -9   4      398.23      453.41     72.01 o 
  10  -9   4      335.15      368.31     88.51 o 
 -13  -8   4      919.03      928.09     84.21 o 
 -12  -8   4        8.91       23.57     36.24 o 
 -11  -8   4      237.26      250.13     47.70 o 
 -10  -8   4     1069.88     1162.06     84.98 o 
  -9  -8   4     4803.94     4848.99    121.50 o 
  -8  -8   4    12119.23    11645.98    210.35 o 
  -7  -8   4       77.54       76.58     21.48 o 
  -6  -8   4     9294.23     8948.18    162.97 o 
  -5  -8   4     1247.58     1091.70     40.45 o 
  -4  -8   4       21.60       40.21     13.63 o 
  -3  -8   4     1842.82     1889.94     34.58 o 
  -2  -8   4        3.51       18.22      8.65 o 
  -1  -8   4    42234.60    42850.19    439.06 o 
   0  -8   4     9332.79     9259.86    113.86 o 
   1  -8   4    16016.18    15946.14    276.91 o 
   2  -8   4     7384.09     7564.05    157.27 o 
   3  -8   4       10.83        7.66     15.62 o 
   4  -8   4     3379.72     3423.30     97.81 o 
   5  -8   4     5251.20     5553.67    137.68 o 
   6  -8   4    10265.18     9937.61    212.11 o 
   7  -8   4    15343.02    15033.25    379.05 o 
   8  -8   4      703.19      682.11     57.65 o 
   9  -8   4     1206.02     1287.81    103.34 o 
  10  -8   4        4.40       -8.26     37.69 o 
  11  -8   4      584.82      364.82     85.50 o 
 -13  -7   4        1.88      -28.70     38.20 o 
 -12  -7   4      255.66      202.09     45.60 o 
 -11  -7   4       11.13       16.00     33.32 o 
 -10  -7   4     7537.22     7638.50    166.88 o 
  -9  -7   4     5632.61     5587.15    131.62 o 
  -8  -7   4     4743.72     4481.81    110.12 o 
  -7  -7   4    13345.15    13097.68    237.76 o 
  -6  -7   4      140.15      117.63     21.08 o 
  -5  -7   4     1350.88     1396.67     43.85 o 
  -4  -7   4     5098.44     5168.34     73.86 o 
  -3  -7   4     9618.75     9774.92    108.84 o 
  -2  -7   4    31992.28    32281.22    358.44 o 
  -1  -7   4      459.86      489.47     20.26 o 
   0  -7   4    63028.30    66012.25    940.32 o 
   1  -7   4     1858.84     1936.87     58.79 o 
   2  -7   4       36.15       75.99     17.29 o 
   3  -7   4    11001.20    11101.31    209.62 o 
   4  -7   4        3.42       18.37     16.27 o 
   5  -7   4    21061.03    20440.84    568.16 o 
   6  -7   4     5228.23     5185.15    133.17 o 
   7  -7   4     3102.72     2975.83    150.85 o 
   8  -7   4     2248.95     2215.95     88.60 o 
   9  -7   4       25.58       31.27     30.33 o 
  10  -7   4     1695.70     1634.10    109.34 o 
  11  -7   4      501.79      614.81    102.79 o 
 -13  -6   4      172.26      134.64     46.82 o 
 -12  -6   4      243.90      171.53     44.49 o 
 -11  -6   4     5174.81     5147.87    156.05 o 
 -10  -6   4        4.10      -13.52     24.35 o 
  -9  -6   4     8248.78     8370.36    170.88 o 
  -8  -6   4     3208.85     3344.91     92.22 o 
  -7  -6   4      319.02      391.08     34.72 o 
  -6  -6   4        7.82       15.53     14.73 o 
  -5  -6   4        2.21       -9.57      9.69 o 
  -4  -6   4    27190.15    27281.20    313.56 o 
  -3  -6   4    20037.71    19549.80    211.77 o 
  -2  -6   4     6581.15     6394.84     75.00 o 
  -1  -6   4     7477.11     7277.68     90.03 o 
   0  -6   4      141.01      142.70     10.63 o 
   1  -6   4     7799.94     8818.29    163.52 o 
   2  -6   4     6443.15     6445.65    246.23 o 
   3  -6   4     7831.86     8056.20    159.53 o 
   4  -6   4    23696.89    23687.88    398.44 o 
   5  -6   4        0.24       32.82     18.11 o 
   6  -6   4     9676.73     9708.33    199.98 o 
   7  -6   4      368.27      289.64     36.97 o 
   8  -6   4        6.53       -3.98     24.18 o 
   9  -6   4     2809.42     2564.41    116.50 o 
  10  -6   4       38.41       70.36     46.42 o 
  11  -6   4     3185.92     3584.31    156.66 o 
 -13  -5   4     1015.15     1135.04     87.04 o 
 -12  -5   4     1671.63     1889.47     99.41 o 
 -11  -5   4      550.61      510.18     56.96 o 
 -10  -5   4     7587.47     7849.56    194.66 o 
  -9  -5   4      407.64      487.25     43.15 o 
  -8  -5   4      522.16      511.22     40.55 o 
  -7  -5   4      548.17      539.73     38.35 o 
  -6  -5   4     2723.79     2862.62     63.89 o 
  -5  -5   4    36239.88    36920.01    457.31 o 
  -4  -5   4      537.48      607.91     24.01 o 
  -3  -5   4    28440.34    28283.06    352.37 o 
  -2  -5   4     4944.38     4867.26     72.23 o 
  -1  -5   4       94.39      118.97     22.46 o 
   0  -5   4     2543.09     2664.00     41.21 o 
   1  -5   4       74.05       84.75     11.97 o 
   2  -5   4    31556.87    31905.87    505.26 o 
   3  -5   4    13429.10    13453.44    236.97 o 
   4  -5   4     6937.60     6916.26    114.71 o 
   5  -5   4     5311.58     4966.85    116.86 o 
   6  -5   4        3.23       16.77     16.39 o 
   7  -5   4       40.81       38.55     23.00 o 
   8  -5   4     2906.27     2883.21    152.09 o 
   9  -5   4     2169.10     2128.62     85.54 o 
  10  -5   4     8890.77     8639.37    298.54 o 
  11  -5   4       36.23       60.28     33.45 o 
 -13  -4   4      400.97      404.51     60.65 o 
 -12  -4   4     3283.10     3522.78    129.65 o 
 -11  -4   4     3343.78     3273.47    118.81 o 
 -10  -4   4      239.95      252.61     36.22 o 
  -9  -4   4       68.81       29.20     22.31 o 
  -8  -4   4       23.16       27.57     19.23 o 
  -7  -4   4     7593.94     7325.32    125.34 o 
  -6  -4   4    17284.90    17374.79    238.65 o 
  -5  -4   4     3505.38     3485.69     68.38 o 
  -4  -4   4    40301.05    39254.34    478.65 o 
  -3  -4   4     1518.82     1513.77     33.66 o 
  -2  -4   4      116.92      137.64     11.93 o 
  -1  -4   4     2949.09     2985.87     42.98 o 
   0  -4   4     5517.35     5593.82     69.05 o 
   1  -4   4    23900.18    23584.87    289.59 o 
   2  -4   4     4691.44     4778.97     98.34 o 
   3  -4   4    36150.21    36571.88    588.64 o 
   4  -4   4    17165.23    17519.90    250.53 o 
   5  -4   4      173.92      197.72     18.13 o 
   6  -4   4      532.24      544.70     51.19 o 
   7  -4   4      550.31      586.76     42.91 o 
   8  -4   4    10600.29    10449.99    325.37 o 
   9  -4   4     7725.13     7669.59    180.92 o 
  10  -4   4     2336.15     2377.77     99.85 o 
  11  -4   4     4942.91     5044.01    150.01 o 
  12  -4   4        0.31       47.74     58.37 o 
 -13  -3   4     4469.35     4706.28    230.24 o 
 -12  -3   4      905.88      802.66     70.98 o 
 -11  -3   4     2781.95     2756.21    108.52 o 
 -10  -3   4      671.01      785.05     54.87 o 
  -9  -3   4      163.04      153.15     29.07 o 
  -8  -3   4    10323.30    10469.08    184.56 o 
  -7  -3   4     1534.00     1478.99     48.68 o 
  -6  -3   4    16191.47    15900.96    221.70 o 
  -5  -3   4    11655.91    11182.07    181.31 o 
  -4  -3   4     3180.84     3342.71     70.20 o 
  -3  -3   4     9610.19    10657.35    145.85 o 
  -2  -3   4     3141.11     3224.56     57.63 o 
  -1  -3   4    10402.40    10214.67    138.06 o 
   0  -3   4    11594.58    11663.80    126.67 o 
   1  -3   4     3388.20     3355.05     70.93 o 
   2  -3   4     3512.83     3445.46     65.30 o 
   3  -3   4     1863.43     1945.75     35.67 o 
   4  -3   4    10478.12    11022.54    165.74 o 
   5  -3   4      601.54      591.41     26.81 o 
   6  -3   4      445.99      476.06     33.52 o 
   7  -3   4    11187.29    11101.34    182.70 o 
   8  -3   4      444.87      430.58     40.84 o 
   9  -3   4    12172.60    12025.72    246.25 o 
  10  -3   4     2830.75     2906.82    103.09 o 
  11  -3   4       75.78       40.28     49.01 o 
  12  -3   4      854.99      740.16     88.48 o 
  13  -3   4       92.16        8.25     71.70 o 
 -13  -2   4        9.04       25.80     49.52 o 
 -12  -2   4     1225.55     1037.64     93.53 o 
 -11  -2   4      196.56      177.48     40.50 o 
 -10  -2   4        7.85      -23.63     23.63 o 
  -9  -2   4     5132.56     5118.90    122.07 o 
  -8  -2   4       14.52        4.80     16.61 o 
  -7  -2   4    20214.65    19704.86    306.14 o 
  -6  -2   4     4991.93     5210.71     95.26 o 
  -5  -2   4    11151.44    11298.85    201.20 o 
  -4  -2   4     1586.49     1887.04     49.69 o 
  -3  -2   4     2338.30     2448.92     48.31 o 
  -2  -2   4    22477.99    22281.77    251.38 o 
  -1  -2   4     1912.61     1871.70     60.79 o 
   0  -2   4    11037.78    10833.76    125.42 o 
   1  -2   4     1950.81     1800.97     30.00 o 
   2  -2   4      317.13      405.94     18.64 o 
   3  -2   4     8092.71     8725.67    115.40 o 
   4  -2   4        5.21       -2.98      7.44 o 
   5  -2   4     8521.49     8226.83    132.86 o 
   6  -2   4     7557.10     7450.46    127.79 o 
   7  -2   4     2073.56     2081.83     57.56 o 
   8  -2   4    11968.96    11850.30    196.72 o 
   9  -2   4      234.14      258.89     30.36 o 
  10  -2   4      103.08       84.68     29.05 o 
  11  -2   4      661.24      489.41    133.56 o 
  12  -2   4      379.85      320.41     66.16 o 
  13  -2   4     4320.17     4600.60    269.34 o 
 -13  -1   4      621.60      762.06     90.24 o 
 -12  -1   4        1.42      -21.38     39.29 o 
 -11  -1   4      594.91      580.89     72.13 o 
 -10  -1   4     1165.52     1162.38     70.33 o 
  -9  -1   4     4627.72     4511.22    110.98 o 
  -8  -1   4    16434.77    16554.62    257.04 o 
  -7  -1   4       38.08       52.75     19.74 o 
  -6  -1   4     6973.42     6703.66    113.94 o 
  -5  -1   4        5.56       11.95     11.50 o 
  -4  -1   4    11128.82    11588.52    206.34 o 
  -3  -1   4    27894.16    27550.43    384.30 o 
  -2  -1   4     1072.84     1028.83     30.20 o 
  -1  -1   4    63930.40    63661.57    745.56 o 
   0  -1   4    10566.79    10802.31    125.26 o 
   1  -1   4     9614.84     9838.05    114.07 o 
   2  -1   4    20748.94    21846.96    261.33 o 
   3  -1   4      603.88      643.96     18.64 o 
   4  -1   4     2118.64     1939.53     43.48 o 
   5  -1   4    13247.42    13537.19    200.18 o 
   6  -1   4    17081.81    17007.14    250.25 o 
   7  -1   4    14329.91    13981.87    217.47 o 
   8  -1   4      583.18      568.12     34.61 o 
   9  -1   4       33.61       25.93     17.79 o 
  10  -1   4      820.09      800.25     79.24 o 
  11  -1   4     2017.93     2194.22    120.44 o 
  12  -1   4     2025.71     1962.68    221.51 o 
  13  -1   4      376.12      435.56    107.78 o 
  14  -1   4     2153.98     2341.22    207.00 o 
 -13   0   4        5.88       59.34     50.52 o 
 -12   0   4      678.25      769.56     83.89 o 
 -11   0   4       54.07       64.50     43.05 o 
 -10   0   4     4690.97     4634.22    212.99 o 
  -9   0   4     2986.21     3132.77     90.91 o 
  -8   0   4     4919.11     4910.90    112.45 o 
  -7   0   4     1529.94     1584.18     51.65 o 
  -6   0   4      262.08      233.43     22.85 o 
  -5   0   4     6932.87     7002.40    142.01 o 
  -4   0   4    10336.39    10422.33    149.04 o 
  -3   0   4     9080.67     9022.33    164.96 o 
  -2   0   4    13438.86    12673.21    188.08 o 
  -1   0   4     6853.33     7231.94    101.18 o 
   0   0   4   156459.06   148051.45   2311.81 o 
   1   0   4     2596.60     2837.09     51.87 o 
   2   0   4      796.97      948.95     17.23 o 
   3   0   4    91538.57    90897.88    956.83 o 
   4   0   4        3.99        6.39      7.50 o 
   5   0   4    65458.24    65080.27    854.82 o 
   6   0   4     1861.81     1669.93     46.26 o 
   7   0   4     2811.07     2810.04     67.13 o 
   8   0   4        7.09       21.34     15.22 o 
   9   0   4      121.72      112.14     22.44 o 
  10   0   4     5467.17     5322.22    118.72 o 
  11   0   4     1457.56     1461.72     76.61 o 
  12   0   4     3221.71     3129.76    114.11 o 
  13   0   4     3546.36     3475.50    163.86 o 
  14   0   4       81.00      148.63     76.93 o 
 -12   1   4      396.17      400.28     66.95 o 
 -11   1   4     5815.26     5909.77    201.79 o 
 -10   1   4      125.18      134.07     37.84 o 
  -9   1   4     5933.08     5927.99    171.51 o 
  -8   1   4     3971.41     3956.07     98.86 o 
  -7   1   4      359.22      362.75     29.65 o 
  -6   1   4     4269.07     4180.45     84.05 o 
  -5   1   4     1114.23     1165.31     38.83 o 
  -4   1   4    30831.91    29387.89    367.58 o 
  -3   1   4     6953.84     6875.08    117.73 o 
  -2   1   4     2713.00     2508.68     54.54 o 
  -1   1   4      447.68      372.06     20.71 o 
   0   1   4    12422.75    13414.84    158.13 o 
   1   1   4    59730.50    59732.39    555.96 o 
   2   1   4     2357.44     2583.33     40.18 o 
   3   1   4     8297.58     8364.90    100.87 o 
   4   1   4    33248.11    33237.08    444.33 o 
   5   1   4      130.41      137.43     14.38 o 
   6   1   4    28552.57    29105.68    403.10 o 
   7   1   4      755.45      777.00     44.55 o 
   8   1   4      536.20      551.50     32.74 o 
   9   1   4    14227.38    14106.09    229.17 o 
  10   1   4      890.05      938.62     62.16 o 
  11   1   4    10572.88    10660.00    234.26 o 
  12   1   4     1459.11     1467.26     81.56 o 
  13   1   4      920.76      949.46     73.29 o 
  14   1   4      260.36      264.58     94.38 o 
 -12   2   4     1821.53     1692.89    114.50 o 
 -11   2   4      482.37      534.77     60.09 o 
 -10   2   4     5046.13     4903.43    195.19 o 
  -9   2   4      814.45      780.77     60.27 o 
  -8   2   4      176.91      105.85     30.02 o 
  -7   2   4     3134.77     3086.23    108.77 o 
  -6   2   4     3035.29     3078.44     71.50 o 
  -5   2   4    26753.27    26127.63    422.63 o 
  -4   2   4     3375.12     3555.02     72.76 o 
  -3   2   4    11902.19    11034.31    175.26 o 
  -2   2   4     1838.99     1694.09     39.77 o 
  -1   2   4     1180.17     1210.48     30.58 o 
   0   2   4     7002.09     7127.35     91.97 o 
   1   2   4      701.34      723.66     16.22 o 
   2   2   4   116836.63   116502.93   1154.33 o 
   3   2   4    24671.44    24939.86    339.15 o 
   4   2   4     6210.52     6781.93    124.78 o 
   5   2   4     3778.53     3724.42     70.51 o 
   6   2   4        3.72       -9.54      9.54 o 
   7   2   4     1239.35     1212.51     51.03 o 
   8   2   4     6460.36     6368.15    179.63 o 
   9   2   4     4448.66     4337.33     97.89 o 
  10   2   4    21183.37    21101.73    386.33 o 
  11   2   4        5.76       25.91     27.91 o 
  12   2   4     1516.63     1600.60     84.18 o 
  13   2   4       44.59       71.62     38.00 o 
  14   2   4      298.89      330.59     82.71 o 
 -12   3   4     1864.94     1724.51    171.94 o 
 -11   3   4     1514.81     1499.02    103.69 o 
 -10   3   4      223.40      121.93     37.96 o 
  -9   3   4      191.89      187.21     38.07 o 
  -8   3   4     1027.47      931.26     77.06 o 
  -7   3   4     4114.10     4168.00    117.48 o 
  -6   3   4     8132.93     8218.02    149.92 o 
  -5   3   4      260.44      308.02     23.91 o 
  -4   3   4    21252.61    21992.25    320.11 o 
  -3   3   4      220.04      215.18     19.09 o 
  -2   3   4      101.62      155.33     14.80 o 
  -1   3   4     5619.78     5861.59     89.27 o 
   0   3   4      208.62      193.60     15.44 o 
   1   3   4    21984.81    21815.04    213.30 o 
   2   3   4      427.47      452.13     26.03 o 
   3   3   4    11762.95    12062.55    190.89 o 
   4   3   4      238.24      230.27     14.91 o 
   5   3   4       65.48       67.37     11.41 o 
   6   3   4    13606.71    14014.54    210.01 o 
   7   3   4       34.66       32.85     13.86 o 
   8   3   4     9356.71     8991.02    155.26 o 
   9   3   4     6126.36     6035.69    121.47 o 
  10   3   4     1880.65     1898.95     89.20 o 
  11   3   4     1026.53     1068.76     75.94 o 
  12   3   4        6.18       -6.96     27.87 o 
  13   3   4     1131.90     1082.62     77.25 o 
  14   3   4     2041.94     1913.00    102.81 o 
 -11   4   4       30.89       11.36     45.13 o 
 -10   4   4       21.94      -30.15     30.15 o 
  -9   4   4        4.57        0.91     31.68 o 
  -8   4   4     6603.05     6559.93    274.74 o 
  -7   4   4     2767.65     2865.58    161.86 o 
  -6   4   4     5994.78     6005.72    144.90 o 
  -5   4   4     4465.89     4385.87     93.24 o 
  -4   4   4      177.02      139.49     16.40 o 
  -3   4   4     8613.18     9250.88    232.91 o 
  -2   4   4      244.28      229.83     23.09 o 
  -1   4   4    28729.44    28827.31    354.63 o 
   0   4   4     4249.98     3898.26     65.06 o 
   1   4   4       67.81       65.77     14.10 o 
   2   4   4    29760.26    30299.80    290.46 o 
   3   4   4     2007.02     2178.51     30.20 o 
   4   4   4       20.46       14.08      8.24 o 
   5   4   4     4100.42     4067.74     67.65 o 
   6   4   4    11448.76    11848.87    182.74 o 
   7   4   4    41917.54    40894.82    559.30 o 
   8   4   4      441.62      421.53     30.26 o 
   9   4   4    12619.98    12537.58    208.19 o 
  10   4   4      123.97      109.40     30.07 o 
  11   4   4       23.98       21.17     25.91 o 
  12   4   4     5959.15     5815.13    162.48 o 
  13   4   4      487.18      455.67     56.78 o 
  14   4   4     3081.03     3115.24    138.79 o 
 -11   5   4      103.22      153.38     72.49 o 
 -10   5   4     1309.75     1472.76    148.71 o 
  -9   5   4     4984.86     5303.03    224.94 o 
  -8   5   4      596.55      668.93     59.29 o 
  -7   5   4     8808.84     9070.72    201.78 o 
  -6   5   4      380.70      384.09     40.49 o 
  -5   5   4       42.70       11.40     18.60 o 
  -4   5   4     2075.56     2092.52     71.07 o 
  -3   5   4     1301.88     1387.40     42.42 o 
  -2   5   4    25266.61    23739.92    303.70 o 
  -1   5   4     2625.02     2546.87     48.63 o 
   0   5   4     9208.04     9177.34    118.21 o 
   1   5   4    16874.47    17253.95    185.51 o 
   2   5   4        9.08       -5.24      5.24 o 
   3   5   4       57.72       71.15      7.31 o 
   4   5   4     3000.26     3110.16     42.17 o 
   5   5   4    39328.26    39379.94    473.61 o 
   6   5   4    42925.80    42609.34    576.35 o 
   7   5   4     3295.76     3406.09     76.35 o 
   8   5   4     9529.74     9506.54    163.58 o 
   9   5   4     1594.04     1503.08     54.63 o 
  10   5   4      152.70      148.47     32.38 o 
  11   5   4     2228.92     2138.97     87.89 o 
  12   5   4     1293.15     1302.87    100.61 o 
  13   5   4     6338.21     6694.42    185.25 o 
  14   5   4      335.18      391.84     58.36 o 
  15   5   4     1321.73     1366.20    119.24 o 
 -11   6   4     1021.53      902.54    134.35 o 
 -10   6   4     1560.10     1697.33    122.03 o 
  -9   6   4     1928.86     1970.75    189.55 o 
  -8   6   4     7694.26     7642.49    241.13 o 
  -7   6   4       44.42       70.56     28.37 o 
  -6   6   4      175.53      210.89     32.91 o 
  -5   6   4      490.92      494.26     42.49 o 
  -4   6   4     3607.39     3454.23     97.98 o 
  -3   6   4    25476.85    24995.86    419.02 o 
  -2   6   4      236.42      396.35     32.12 o 
  -1   6   4    45462.48    45412.58    507.10 o 
   0   6   4     2234.50     2358.45     44.69 o 
   1   6   4       27.30       27.37      6.88 o 
   2   6   4     2166.27     2273.80     38.97 o 
   3   6   4     2049.74     2063.78     35.83 o 
   4   6   4    21642.95    21711.91    229.51 o 
   5   6   4     8481.40     8803.72    114.79 o 
   6   6   4    25544.45    24951.90    353.72 o 
   7   6   4    13341.99    13038.04    205.48 o 
   8   6   4      211.06      235.47     24.83 o 
   9   6   4      949.52     1003.20     57.33 o 
  10   6   4      335.54      341.53     41.37 o 
  11   6   4     4423.25     4300.92    131.21 o 
  12   6   4     5240.24     5383.62    156.82 o 
  13   6   4      236.30      168.30     42.54 o 
  14   6   4     3776.13     3807.01    171.65 o 
  15   6   4       61.56        5.89     48.12 o 
 -10   7   4     2690.21     2828.50    203.98 o 
  -9   7   4     1705.89     1518.84    196.21 o 
  -8   7   4     2011.74     2091.77    121.53 o 
  -7   7   4      783.36      771.50    109.84 o 
  -6   7   4      222.44      160.61     31.89 o 
  -5   7   4     7509.65     7594.45    244.04 o 
  -4   7   4     5333.05     5645.18    136.96 o 
  -3   7   4    12628.25    12569.63    238.03 o 
  -2   7   4    24398.96    24420.73    322.40 o 
  -1   7   4       13.23       41.29     12.37 o 
   0   7   4     3183.94     3134.88     62.35 o 
   1   7   4      937.18      977.97     27.51 o 
   2   7   4    14141.88    14931.46    168.20 o 
   3   7   4    48024.97    50927.33    484.44 o 
   4   7   4        6.28       -6.72      6.72 o 
   5   7   4    17591.42    17478.66    220.25 o 
   6   7   4     1206.94     1169.10     40.49 o 
   7   7   4       25.61       47.70     15.25 o 
   8   7   4     1591.34     1777.35     56.92 o 
   9   7   4      154.25      146.69     28.88 o 
  10   7   4     6781.15     6839.03    168.90 o 
  11   7   4     2119.13     1936.36     87.32 o 
  12   7   4     3337.01     3343.71    194.63 o 
  13   7   4     2962.58     3142.66    173.76 o 
  14   7   4      125.15       98.40     50.16 o 
  15   7   4       39.04       42.95     53.75 o 
 -10   8   4       12.47       43.62     59.17 o 
  -9   8   4     1157.09     1062.92    187.57 o 
  -8   8   4       51.26       54.10     46.57 o 
  -7   8   4      476.55      262.60     97.79 o 
  -6   8   4     4063.78     4279.64    294.95 o 
  -5   8   4       10.41      -14.59     19.63 o 
  -4   8   4    15345.69    14890.80    521.72 o 
  -3   8   4     7361.99     7334.28    168.91 o 
  -2   8   4     2084.76     2113.24     64.12 o 
  -1   8   4     2406.55     2319.47     56.29 o 
   0   8   4     1366.80     1556.50     42.79 o 
   1   8   4    22939.16    23263.68    272.95 o 
   2   8   4    19141.88    20371.09    207.11 o 
   3   8   4    19878.38    20764.07    212.36 o 
   4   8   4    16336.46    16526.74    170.84 o 
   5   8   4      105.29      127.64     18.12 o 
   6   8   4     4975.11     5236.51     82.36 o 
   7   8   4      282.51      218.17     23.82 o 
   8   8   4     5945.07     6065.28    121.21 o 
   9   8   4    10781.67    10503.31    221.52 o 
  10   8   4       10.53       -1.30     24.90 o 
  11   8   4     4712.55     4748.75    140.72 o 
  12   8   4     1126.75     1121.04     75.38 o 
  13   8   4      202.65      259.14     87.56 o 
  14   8   4      313.66      315.13     66.23 o 
  15   8   4       23.66       31.28     49.13 o 
  -9   9   4       63.46       91.36     66.46 o 
  -8   9   4      633.58      543.61     78.98 o 
  -7   9   4     2977.78     2936.83    142.19 o 
  -6   9   4     2749.65     2939.86    138.10 o 
  -5   9   4    13695.82    13955.52    420.42 o 
  -4   9   4        6.91       42.33     23.93 o 
  -3   9   4     2227.11     2187.79     70.35 o 
  -2   9   4       12.27      -11.62     15.12 o 
  -1   9   4     1631.22     1711.85     58.05 o 
   0   9   4    12512.64    11954.74    174.13 o 
   1   9   4     2185.18     2245.73     39.70 o 
   2   9   4    40678.81    41537.82    401.61 o 
   3   9   4     9497.51     9445.57    110.09 o 
   4   9   4     4372.77     4461.65     64.38 o 
   5   9   4      307.04      309.16     18.93 o 
   6   9   4       26.89       20.19     11.04 o 
   7   9   4     5298.82     5049.55    104.99 o 
   8   9   4     5604.83     5466.61    114.88 o 
   9   9   4     2647.69     2671.05     93.56 o 
  10   9   4    15167.79    14938.49    299.13 o 
  11   9   4       28.54       25.57     36.56 o 
  12   9   4      808.58      680.53     63.32 o 
  13   9   4      156.37      199.20     57.02 o 
  14   9   4      644.89      573.63     83.27 o 
  15   9   4     2211.16     2831.99    213.82 o 
  -8  10   4      203.70      260.98     63.08 o 
  -7  10   4     4839.43     4988.04    473.00 o 
  -6  10   4     6849.74     6597.57    224.67 o 
  -5  10   4       30.99      106.13     34.05 o 
  -4  10   4     9004.58     8906.49    212.91 o 
  -3  10   4     1410.08     1466.90    105.91 o 
  -2  10   4     4356.61     4153.41    100.92 o 
  -1  10   4     7392.13     7326.42    142.95 o 
   0  10   4     4079.69     3966.11     92.57 o 
   1  10   4    44373.69    45044.79    507.13 o 
   2  10   4      290.48      289.82     16.35 o 
   3  10   4    12830.62    13392.70    140.03 o 
   4  10   4      634.30      677.77     21.62 o 
   5  10   4      809.32      825.48     28.77 o 
   6  10   4    11517.43    12006.47    148.38 o 
   7  10   4       23.55       55.04     15.04 o 
   8  10   4    18436.37    18534.57    342.37 o 
   9  10   4     6300.54     6158.37    155.61 o 
  10  10   4     5383.47     5444.49    190.37 o 
  11  10   4     1967.90     2053.50    125.81 o 
  12  10   4      113.92      135.64     65.51 o 
  13  10   4     2225.94     2126.24    224.61 o 
  14  10   4     1217.12     1158.18    112.23 o 
  -8  11   4     3503.64     3628.58    232.54 o 
  -7  11   4     1848.99     2047.63    134.49 o 
  -6  11   4     3743.40     3788.96    499.18 o 
  -5  11   4     4073.24     3921.47    150.13 o 
  -4  11   4      418.91      290.99     44.86 o 
  -3  11   4     1333.14     1320.19     74.64 o 
  -2  11   4     3299.64     3497.91    164.77 o 
  -1  11   4    10869.25    10855.26    194.74 o 
   0  11   4     8988.12     8865.42    164.20 o 
   1  11   4      706.40      698.75     39.83 o 
   2  11   4     6901.00     6996.12     95.90 o 
   3  11   4        2.89       10.02      8.33 o 
   4  11   4     6972.78     7127.32    107.90 o 
   5  11   4    12843.37    13208.02    162.07 o 
   6  11   4     5390.38     5491.94     85.42 o 
   7  11   4    17842.56    17977.99    211.33 o 
   8  11   4      570.17      616.43     49.86 o 
   9  11   4     4387.23     4297.30    143.68 o 
  10  11   4      196.80      138.05     35.45 o 
  11  11   4      196.05      166.67     47.95 o 
  12  11   4     3693.61     3675.30    164.50 o 
  13  11   4      150.89      170.23     57.36 o 
  14  11   4     2837.14     2777.43    161.67 o 
  -7  12   4     3007.38     2813.12    202.40 o 
  -6  12   4      654.64      735.11     88.84 o 
  -5  12   4      161.65       84.65     46.14 o 
  -4  12   4      857.59      656.09     77.73 o 
  -3  12   4      277.28      316.46     55.55 o 
  -2  12   4    17468.79    16340.13    702.40 o 
  -1  12   4     2652.40     2476.08    275.27 o 
   0  12   4     7900.80     7612.99    334.62 o 
   1  12   4    15283.32    15359.03    252.53 o 
   2  12   4      133.03      135.32     18.88 o 
   3  12   4     1106.71     1202.29     29.80 o 
   4  12   4     2923.72     3027.84     55.48 o 
   5  12   4     6232.48     6059.25     92.97 o 
   6  12   4    18901.45    19007.68    222.45 o 
   7  12   4     1106.42     1062.28     56.67 o 
   8  12   4     2001.36     2015.32    112.59 o 
   9  12   4       91.18       93.18     30.49 o 
  10  12   4      545.27      575.56     56.69 o 
  11  12   4      936.58     1034.26    168.06 o 
  12  12   4     1279.54     1262.39    107.03 o 
  13  12   4     4909.54     5310.67    213.85 o 
  14  12   4      267.36      174.21     66.38 o 
  -6  13   4      224.96      160.21     72.01 o 
  -5  13   4      308.04      312.23     65.55 o 
  -4  13   4     2574.84     2279.51    127.72 o 
  -3  13   4     6221.86     6139.25    210.75 o 
  -2  13   4        7.29       23.53     51.31 o 
  -1  13   4    22198.89    22470.25    510.94 o 
   0  13   4     2382.28     2523.44    115.10 o 
   1  13   4      710.38      724.49     65.83 o 
   2  13   4     4911.42     4905.90     98.69 o 
   3  13   4      741.04      800.52     31.45 o 
   4  13   4    12104.98    12754.69    151.87 o 
   5  13   4      912.31     1022.17     34.58 o 
   6  13   4     4836.92     4867.05     84.84 o 
   7  13   4     2702.02     2640.38     65.40 o 
   8  13   4      245.84      253.35     29.95 o 
   9  13   4     1054.07      897.01     63.09 o 
  10  13   4      304.56      283.57     85.42 o 
  11  13   4     5819.92     6184.94    217.41 o 
  12  13   4     5257.21     5309.24    206.88 o 
  13  13   4      445.28      427.01    115.71 o 
  14  13   4      671.61      858.33    179.24 o 
  -6  14   4        0.52       25.70     71.54 o 
  -5  14   4     5255.74     4801.25    262.36 o 
  -4  14   4     2823.97     2660.05    193.44 o 
  -3  14   4     3160.31     2884.67    142.31 o 
  -2  14   4     6277.06     6466.18    523.44 o 
  -1  14   4      163.43      102.30     43.26 o 
   0  14   4     1587.23     1588.69    100.57 o 
   1  14   4     2026.14     2038.95    138.77 o 
   2  14   4     5300.12     5269.33    175.41 o 
   3  14   4    19185.88    19826.83    326.43 o 
   4  14   4      879.09      884.37     35.74 o 
   5  14   4     8050.11     8300.51    120.49 o 
   6  14   4       10.58       18.01     13.93 o 
   7  14   4       41.05       33.28     19.54 o 
   8  14   4     3141.42     3283.39     86.58 o 
   9  14   4      693.76      746.09     62.69 o 
  10  14   4     5821.94     5438.02    587.05 o 
  11  14   4     1271.75     1191.72    110.95 o 
  12  14   4     2718.36     2992.76    204.62 o 
  13  14   4     1076.02     1165.49    114.22 o 
  -5  15   4        9.08       28.55     68.05 o 
  -4  15   4     4590.10     4284.92    388.70 o 
  -3  15   4     2500.96     2591.77    215.80 o 
  -2  15   4      764.28      766.14     86.39 o 
  -1  15   4      764.35      729.99     80.50 o 
   0  15   4      372.22      441.71    142.52 o 
   1  15   4    12251.55    12023.61    334.53 o 
   2  15   4     4035.59     4216.44    158.51 o 
   3  15   4     3858.36     4066.62    126.88 o 
   4  15   4     2629.65     2757.71     90.50 o 
   5  15   4      138.28      116.05     19.95 o 
   6  15   4      792.09      770.71     36.76 o 
   7  15   4      345.04      405.04     39.52 o 
   8  15   4     4342.15     4127.74    173.10 o 
   9  15   4     4950.00     5125.09    152.03 o 
  10  15   4       24.27       43.17     33.14 o 
  11  15   4     3101.15     3015.93    123.18 o 
  12  15   4      371.88      255.77     68.13 o 
  13  15   4        0.05       -2.69     48.58 o 
  -4  16   4      196.35       65.19     70.27 o 
  -3  16   4      621.15      539.06     81.60 o 
  -2  16   4       30.98       11.92     51.00 o 
  -1  16   4      579.63      572.52    163.14 o 
   0  16   4     6569.56     6511.00    222.05 o 
   1  16   4      136.63       84.26     41.86 o 
   2  16   4    10084.20    10473.34    331.75 o 
   3  16   4     2034.98     2058.39     79.37 o 
   4  16   4      308.55      295.61     37.36 o 
   5  16   4      216.15      196.85     32.95 o 
   6  16   4      303.56      264.55     32.10 o 
   7  16   4     3965.14     4243.47    199.00 o 
   8  16   4     2146.13     2294.98     84.43 o 
   9  16   4     2979.08     2813.20    118.09 o 
  10  16   4     2766.40     2921.36    156.19 o 
  11  16   4        1.57      -30.87     30.87 o 
  12  16   4        9.35        7.64     39.50 o 
  -3  17   4       49.92       19.99     65.51 o 
  -2  17   4     2806.92     2923.36    200.97 o 
  -1  17   4     3476.54     3504.06    633.76 o 
   0  17   4     1507.77     1513.70    252.13 o 
   1  17   4     5499.27     5490.10    328.66 o 
   2  17   4        3.74      -11.72     37.52 o 
   3  17   4      729.89      700.32     63.26 o 
   4  17   4      207.59      287.66     40.55 o 
   5  17   4     1107.58     1116.06     63.70 o 
   6  17   4     4839.65     5092.48    264.74 o 
   7  17   4      184.04      231.89     54.57 o 
   8  17   4     5584.21     5935.35    144.95 o 
   9  17   4     2405.87     2123.56     86.01 o 
  10  17   4       53.73       51.45     36.61 o 
  11  17   4       17.86      -30.83     36.01 o 
  12  17   4       42.89        7.11     44.23 o 
  -2  18   4      494.27      472.84    107.70 o 
  -1  18   4     3275.76     2882.91    201.29 o 
   0  18   4     2867.74     2684.09    196.21 o 
   1  18   4      175.78      123.81     72.01 o 
   2  18   4      127.80       96.78     41.30 o 
   3  18   4       11.67       34.95     31.51 o 
   4  18   4     2812.52     2796.57     99.54 o 
   5  18   4     3381.03     3505.27    137.61 o 
   8  18   4      196.25      182.41     74.23 o 
   9  18   4      495.74      482.43     52.08 o 
  10  18   4      415.07      373.50     54.56 o 
  11  18   4      613.86      671.33     64.89 o 
   0  19   4     1626.51     1587.78    163.22 o 
   1  19   4      314.60      332.31     71.49 o 
   2  19   4       24.57       50.57     33.79 o 
   3  19   4     3542.85     3540.18    119.08 o 
   4  19   4      981.13     1060.58     79.18 o 
   5  19   4     6898.68     6342.24    318.03 o 
   9  19   4        5.89        9.52     56.94 o 
  10  19   4     1895.89     2086.78    114.63 o 
   1  20   4      196.75      189.23     85.50 o 
   2  20   4     4491.40     4709.92    193.64 o 
   3  20   4      211.70      209.40     51.72 o 
   4  20   4     9320.48     9325.72    284.54 o 
  -7 -19   5      231.45      305.49    174.88 o 
  -6 -19   5      236.90      182.42     44.52 o 
  -5 -19   5        5.88       -0.68     33.40 o 
  -4 -19   5     5797.94     5789.79    260.79 o 
  -3 -19   5     1710.24     1898.24     95.06 o 
  -2 -19   5     1403.31     1356.49     90.88 o 
  -1 -19   5     1082.05     1275.89    128.24 o 
  -8 -18   5      311.52      298.55     59.85 o 
  -7 -18   5      302.70      332.53     49.57 o 
  -6 -18   5     1197.27     1242.01    104.38 o 
  -5 -18   5     7547.10     8104.67    264.48 o 
  -4 -18   5      130.46       80.81     35.13 o 
  -3 -18   5     5139.78     5331.08    146.63 o 
  -2 -18   5      521.44      547.30     61.44 o 
  -1 -18   5       18.39       57.45     35.67 o 
   0 -18   5      719.28      612.83    170.75 o 
   1 -18   5       16.87        3.07     50.25 o 
  -9 -17   5        5.68       28.39     44.80 o 
  -8 -17   5       63.40       48.14     51.31 o 
  -7 -17   5     3986.15     4177.79    129.08 o 
  -6 -17   5     2152.14     2206.30     93.34 o 
  -5 -17   5     1317.41     1384.81     77.92 o 
  -4 -17   5     5367.42     5468.51    162.80 o 
  -3 -17   5       18.00       13.13     28.27 o 
  -2 -17   5       28.18       38.94     28.75 o 
  -1 -17   5      631.40      541.61     59.49 o 
   0 -17   5     1398.60     1359.48     83.58 o 
   1 -17   5     6717.38     6517.66    225.30 o 
   2 -17   5       10.41      -18.04     45.49 o 
   3 -17   5     3122.62     3052.98    152.08 o 
 -10 -16   5       15.37       -2.71     40.82 o 
  -9 -16   5      192.24      178.79     48.46 o 
  -8 -16   5     3590.91     3607.20    138.40 o 
  -7 -16   5      251.26      335.68     46.88 o 
  -6 -16   5     4304.39     4275.90    155.87 o 
  -5 -16   5     1731.65     1771.61     82.44 o 
  -4 -16   5      335.32      297.04     41.23 o 
  -3 -16   5        2.27       -2.02     23.25 o 
  -2 -16   5       36.72       23.05     26.42 o 
  -1 -16   5     5662.76     5897.17    164.05 o 
   0 -16   5     3306.94     3380.24    119.40 o 
   1 -16   5     1905.39     1941.49    105.43 o 
   2 -16   5     5060.83     4815.23    339.05 o 
   3 -16   5       80.98      106.26     47.30 o 
   4 -16   5        8.06       -1.74     50.12 o 
 -11 -15   5       88.23        9.69     34.28 o 
 -10 -15   5      899.22      981.60     71.22 o 
  -9 -15   5     3291.67     3268.44    144.30 o 
  -8 -15   5      429.99      462.84     58.98 o 
  -7 -15   5     8074.11     8071.97    211.50 o 
  -6 -15   5      333.80      388.90     44.13 o 
  -5 -15   5       22.71      -11.19     28.28 o 
  -4 -15   5       37.28       13.88     23.61 o 
  -3 -15   5       46.93       16.06     26.01 o 
  -2 -15   5    10660.02    10887.33    213.01 o 
  -1 -15   5     2189.91     2138.07     98.60 o 
   0 -15   5     8582.56     8532.99    202.08 o 
   1 -15   5     2606.63     2652.07    100.87 o 
   2 -15   5      501.60      414.60    109.95 o 
   3 -15   5        2.24      -16.69     27.71 o 
   4 -15   5       78.87       -3.49     41.95 o 
   5 -15   5     3073.94     3396.95    163.82 o 
   6 -15   5     3982.52     3804.80    229.52 o 
 -11 -14   5      561.82      477.74     63.96 o 
 -10 -14   5      499.92      496.51     83.68 o 
  -9 -14   5     2944.66     3234.17    107.55 o 
  -8 -14   5     7297.98     7527.73    169.56 o 
  -7 -14   5      631.02      568.07     59.04 o 
  -6 -14   5     1395.15     1377.55     77.48 o 
  -5 -14   5      448.29      412.54     35.82 o 
  -4 -14   5     1338.12     1300.28     54.55 o 
  -3 -14   5     6639.53     6368.66    171.45 o 
  -2 -14   5      645.92      610.50     41.51 o 
  -1 -14   5     7787.50     8174.88    148.59 o 
   0 -14   5      708.59      632.34     45.39 o 
   1 -14   5     1496.05     1578.87     77.81 o 
   2 -14   5      682.78      800.51     72.35 o 
   3 -14   5      273.69      333.68     45.78 o 
   4 -14   5    13031.18    12680.99    343.57 o 
   5 -14   5     1067.94     1053.01     96.88 o 
   6 -14   5     3700.11     3760.96    213.58 o 
   7 -14   5     1762.49     1673.28    159.25 o 
 -12 -13   5      858.01      950.63     75.88 o 
 -11 -13   5       17.12        1.77     35.84 o 
 -10 -13   5     7748.69     7625.10    192.61 o 
  -9 -13   5     1833.26     1766.62    101.56 o 
  -8 -13   5      753.05      831.60     73.26 o 
  -7 -13   5     3622.21     3610.47    104.29 o 
  -6 -13   5      860.49      887.34     42.34 o 
  -5 -13   5     3693.84     3673.14     88.65 o 
  -4 -13   5      823.04      806.18     43.56 o 
  -3 -13   5     5803.76     5566.89    111.83 o 
  -2 -13   5     9378.83     9817.84    169.54 o 
  -1 -13   5     1050.43      962.40     46.22 o 
   0 -13   5     2213.72     2238.07     72.00 o 
   1 -13   5      179.69      142.90     39.10 o 
   2 -13   5     5747.34     5770.75    183.94 o 
   3 -13   5    11204.21    11081.52    207.72 o 
   4 -13   5      967.98      955.17     68.05 o 
   5 -13   5     6976.49     7404.95    297.02 o 
   6 -13   5      278.71      259.59     58.56 o 
   7 -13   5      601.59      486.80     95.01 o 
   8 -13   5      277.48      181.78     73.92 o 
 -12 -12   5     1250.33     1431.40     86.54 o 
 -11 -12   5     5984.95     6529.57    206.26 o 
 -10 -12   5        0.26        9.28     28.51 o 
  -9 -12   5     1406.44     1401.48     72.99 o 
  -8 -12   5      214.75      213.25     36.59 o 
  -7 -12   5        2.15       12.56     19.41 o 
  -6 -12   5     1600.04     1601.47     52.55 o 
  -5 -12   5       11.93       16.32     15.32 o 
  -4 -12   5     8127.99     8118.55    142.30 o 
  -3 -12   5     4457.56     4201.43    105.57 o 
  -2 -12   5     3465.69     3591.78     83.14 o 
  -1 -12   5     2916.59     2906.84     96.97 o 
   0 -12   5       40.94       41.28     18.72 o 
   1 -12   5     4005.11     3866.21     95.66 o 
   2 -12   5     3456.25     3514.81    108.36 o 
   3 -12   5     9567.55     9462.80    209.71 o 
   4 -12   5     4759.95     4895.10    138.76 o 
   5 -12   5       79.33       75.60     30.73 o 
   6 -12   5     1501.48     1516.71    105.03 o 
   7 -12   5        0.51        7.42     39.07 o 
   8 -12   5     1275.17     1037.85    127.37 o 
   9 -12   5     3656.89     3590.19    222.86 o 
 -12 -11   5     2075.15     2077.25    163.19 o 
 -11 -11   5      989.38      961.23     68.36 o 
 -10 -11   5     1532.38     1624.09     85.88 o 
  -9 -11   5        0.92       10.44     25.56 o 
  -8 -11   5      813.86      696.42     45.07 o 
  -7 -11   5     2975.32     2869.15     78.09 o 
  -6 -11   5      915.05      945.70     45.41 o 
  -5 -11   5    22827.35    22321.60    294.02 o 
  -4 -11   5     3236.19     3332.03     69.72 o 
  -3 -11   5     5157.71     5317.98    138.99 o 
  -2 -11   5      683.97      651.30     39.01 o 
  -1 -11   5      293.00      334.98     28.09 o 
   0 -11   5     8949.55     8974.50    135.93 o 
   1 -11   5        0.76      -11.01     14.37 o 
   2 -11   5    12500.72    11911.35    207.06 o 
   3 -11   5     2780.14     2771.67     93.92 o 
   4 -11   5     3364.58     3384.20    108.67 o 
   5 -11   5      554.67      598.51     56.63 o 
   6 -11   5        1.00      -11.29     25.20 o 
   7 -11   5     3898.03     3729.70    295.98 o 
   8 -11   5     1430.20     1406.39    109.04 o 
   9 -11   5     2343.80     2890.20    192.09 o 
 -12 -10   5     1477.12     1539.63    131.51 o 
 -11 -10   5     1329.21     1318.66    155.25 o 
 -10 -10   5       20.21        0.36     32.92 o 
  -9 -10   5      970.39     1004.41     61.88 o 
  -8 -10   5      535.59      588.24     49.97 o 
  -7 -10   5    12637.27    12663.13    200.61 o 
  -6 -10   5     3147.90     3094.01     76.47 o 
  -5 -10   5     8728.61     8797.73    132.91 o 
  -4 -10   5    11356.97    11224.95    174.79 o 
  -3 -10   5       10.11       11.55     11.77 o 
  -2 -10   5       32.89       48.02     15.36 o 
  -1 -10   5     6732.76     6729.45    106.80 o 
   0 -10   5     6282.97     6287.58    109.63 o 
   1 -10   5    17378.25    17220.10    240.82 o 
   2 -10   5       76.73       85.11     20.78 o 
   3 -10   5    12322.54    12467.11    246.23 o 
   4 -10   5       40.00       54.23     25.23 o 
   5 -10   5     2227.82     2167.40     85.53 o 
   6 -10   5     3660.26     3706.40    117.99 o 
   7 -10   5        1.22        3.73     27.96 o 
   8 -10   5     7627.22     7907.80    249.23 o 
   9 -10   5     3155.65     3023.13    191.93 o 
  10 -10   5      694.07      648.75    112.94 o 
 -13  -9   5     2028.16     2295.89    121.40 o 
 -12  -9   5       86.74      100.71     45.17 o 
 -11  -9   5       35.66       31.82     34.63 o 
 -10  -9   5      888.98      896.88    101.44 o 
  -9  -9   5     1990.79     1760.28     74.73 o 
  -8  -9   5    10521.63    10464.55    198.76 o 
  -7  -9   5      700.34      734.74     41.79 o 
  -6  -9   5    11301.84    10986.35    174.55 o 
  -5  -9   5    12887.63    12777.21    191.46 o 
  -4  -9   5      456.42      445.26     27.75 o 
  -3  -9   5      745.89      767.87     30.90 o 
  -2  -9   5     1218.51     1224.48     35.88 o 
  -1  -9   5    23187.43    23349.09    280.67 o 
   0  -9   5    16650.42    16551.50    210.21 o 
   1  -9   5     3925.26     3968.71     81.04 o 
   2  -9   5    15351.77    15006.65    289.17 o 
   3  -9   5        4.55       -6.93     17.46 o 
   4  -9   5      830.01      842.75     96.20 o 
   5  -9   5     4365.81     4369.66    184.66 o 
   6  -9   5     3280.12     3328.00    108.41 o 
   7  -9   5    12117.89    11906.52    254.26 o 
   8  -9   5      229.12      260.19     52.80 o 
   9  -9   5     1520.58     1411.32    104.34 o 
  10  -9   5       75.82      149.42     65.99 o 
 -13  -8   5        9.89       12.80     42.69 o 
 -12  -8   5        0.76       13.75     37.67 o 
 -11  -8   5      121.04      105.84     46.26 o 
 -10  -8   5     2487.23     2513.86    106.01 o 
  -9  -8   5     7199.11     6966.61    195.22 o 
  -8  -8   5     1065.34     1059.41     64.68 o 
  -7  -8   5    12011.44    11738.19    209.52 o 
  -6  -8   5      649.28      645.84     36.95 o 
  -5  -8   5      449.45      476.52     39.95 o 
  -4  -8   5      234.56      284.00     21.35 o 
  -3  -8   5      544.52      506.68     25.53 o 
  -2  -8   5    24065.56    23906.74    258.96 o 
  -1  -8   5      701.03      673.72     23.67 o 
   0  -8   5    31317.50    31968.62    367.74 o 
   1  -8   5     7271.18     7395.51    118.75 o 
   2  -8   5       39.21       38.56     15.17 o 
   3  -8   5       65.70       53.16     19.19 o 
   4  -8   5      189.52      251.06     32.25 o 
   5  -8   5    22468.92    22499.68    397.37 o 
   6  -8   5    12104.34    11958.63    310.50 o 
   7  -8   5     1760.19     1826.77     80.78 o 
   8  -8   5     2132.27     2213.38    109.77 o 
   9  -8   5        2.01       -0.64     27.19 o 
  10  -8   5      895.97      832.86     86.64 o 
 -13  -7   5       22.78       26.30     41.02 o 
 -12  -7   5       37.41       21.79     38.61 o 
 -11  -7   5     5169.35     5283.76    178.38 o 
 -10  -7   5      884.37      939.78     72.25 o 
  -9  -7   5     6333.96     6012.58    140.48 o 
  -8  -7   5     7137.24     7071.16    150.55 o 
  -7  -7   5       50.09       90.06     23.61 o 
  -6  -7   5      469.66      490.81     36.63 o 
  -5  -7   5      672.76      630.22     33.77 o 
  -4  -7   5    10358.23     9997.78    152.01 o 
  -3  -7   5    15808.78    15722.70    195.36 o 
  -2  -7   5     5642.40     5806.31     78.92 o 
  -1  -7   5    60583.34    61550.62    617.32 o 
   0  -7   5     1387.10     1505.24     31.74 o 
   1  -7   5      207.13      209.07     18.96 o 
   2  -7   5     2325.97     2201.71     58.48 o 
   3  -7   5     5809.74     5873.54    130.65 o 
   4  -7   5    17126.67    16874.94    302.04 o 
   5  -7   5      185.10      231.31     36.72 o 
   6  -7   5     8652.76     8753.09    190.25 o 
   7  -7   5      992.70     1091.73     62.14 o 
   8  -7   5      537.06      539.59     93.35 o 
   9  -7   5     1035.82     1110.89     71.13 o 
  10  -7   5      123.74       32.86     33.94 o 
 -13  -6   5      360.40      308.95     57.89 o 
 -12  -6   5     2553.67     2551.79    129.12 o 
 -11  -6   5       86.68       38.55     35.98 o 
 -10  -6   5     5784.42     6153.29    148.13 o 
  -9  -6   5     2340.53     2346.94     82.53 o 
  -8  -6   5     1036.02     1058.43     56.01 o 
  -7  -6   5      545.31      571.48     41.64 o 
  -6  -6   5      323.36      427.05     34.26 o 
  -5  -6   5    25016.59    25167.54    330.17 o 
  -4  -6   5     7932.04     7955.26    126.62 o 
  -3  -6   5    19501.27    19399.92    232.09 o 
  -2  -6   5    28799.71    29000.64    302.94 o 
  -1  -6   5     1831.01     1919.35     35.93 o 
   0  -6   5      211.89      264.10     14.22 o 
   1  -6   5     3299.97     3436.91     64.80 o 
   2  -6   5    20709.78    20834.24    302.11 o 
   3  -6   5    21296.73    21103.21    355.77 o 
   4  -6   5     2896.97     2869.66    100.85 o 
   5  -6   5     6683.92     6205.09    140.43 o 
   6  -6   5       86.33      113.43     25.79 o 
   7  -6   5      545.23      545.03     46.22 o 
   8  -6   5      757.93      700.66     53.94 o 
   9  -6   5      688.15      597.86     55.00 o 
  10  -6   5     4898.93     5170.36    150.81 o 
  11  -6   5      700.21      850.55     94.75 o 
 -13  -5   5      689.28      795.79     78.25 o 
 -12  -5   5     1223.63     1394.83     89.82 o 
 -11  -5   5     4799.58     4891.24    225.69 o 
 -10  -5   5       39.34       62.77     29.11 o 
  -9  -5   5     1448.88     1367.46     65.42 o 
  -8  -5   5       98.20      103.18     24.62 o 
  -7  -5   5      457.59      418.19     36.52 o 
  -6  -5   5    13375.68    13341.42    222.79 o 
  -5  -5   5        1.11       15.29     16.80 o 
  -4  -5   5    44578.18    42984.88    527.01 o 
  -3  -5   5     9387.76     9307.77    137.92 o 
  -2  -5   5     6352.76     6349.60     90.56 o 
  -1  -5   5     1452.63     1652.53     32.48 o 
   0  -5   5       76.35       74.69      8.97 o 
   1  -5   5    55381.30    57240.84    676.40 o 
   2  -5   5    13928.56    13849.42    325.11 o 
   3  -5   5    21085.75    20547.49    485.98 o 
   4  -5   5    10040.28     9759.01    187.05 o 
   5  -5   5      466.04      514.46     37.16 o 
   6  -5   5      199.77      221.22     28.98 o 
   7  -5   5      187.43      126.77     26.80 o 
   8  -5   5     2615.11     2627.43     91.82 o 
   9  -5   5     9359.45     9380.84    210.96 o 
  10  -5   5      226.21      212.97     40.02 o 
  11  -5   5     3478.73     3588.85    184.79 o 
  12  -5   5      131.31       38.54     67.57 o 
 -13  -4   5     2935.61     2880.02    152.29 o 
 -12  -4   5     2718.19     2748.85    117.33 o 
 -11  -4   5     2124.55     2265.72    127.68 o 
 -10  -4   5     1945.82     1866.52    118.23 o 
  -9  -4   5      219.18      197.33     32.29 o 
  -8  -4   5     4254.27     4199.47    129.77 o 
  -7  -4   5     3790.58     3732.71    135.33 o 
  -6  -4   5     4271.63     4165.58     82.88 o 
  -5  -4   5    29794.96    29874.04    379.38 o 
  -4  -4   5     1767.03     2073.74     46.28 o 
  -3  -4   5     2973.24     2745.95     57.34 o 
  -2  -4   5      382.16      394.46     19.11 o 
  -1  -4   5      480.48      411.60     14.27 o 
   0  -4   5     8530.77     8367.36     98.35 o 
   1  -4   5       41.33       43.59      7.78 o 
   2  -4   5    45749.51    44681.21    600.05 o 
   3  -4   5    11530.32    11673.80    207.40 o 
   4  -4   5     4914.16     4644.97     72.01 o 
   5  -4   5      483.97      525.62     26.21 o 
   6  -4   5      128.48      140.32     23.66 o 
   7  -4   5    13124.05    13350.23    255.49 o 
   8  -4   5     3921.50     3984.91    113.86 o 
   9  -4   5     5998.64     6182.36    198.19 o 
  10  -4   5     3328.82     3496.67    114.99 o 
  11  -4   5       44.63       24.85     50.76 o 
  12  -4   5        1.71       50.28     66.94 o 
  13  -4   5      145.73      134.03     83.28 o 
 -13  -3   5       44.51       46.06     52.67 o 
 -12  -3   5     1303.39     1380.45    107.16 o 
 -11  -3   5      484.45      580.58     98.32 o 
 -10  -3   5      109.77       88.91     32.34 o 
  -9  -3   5     2792.93     2955.13     91.25 o 
  -8  -3   5       88.09       72.88     23.93 o 
  -7  -3   5    11101.64    11009.14    172.30 o 
  -6  -3   5    12022.04    11820.90    176.42 o 
  -5  -3   5     5419.71     5601.05     97.00 o 
  -4  -3   5    10813.40    10624.59    169.07 o 
  -3  -3   5      158.64      136.74     12.07 o 
  -2  -3   5      371.19      299.37     18.70 o 
  -1  -3   5     3908.09     3625.40     56.82 o 
   0  -3   5     4308.03     4156.05     60.12 o 
   1  -3   5     9018.38     8897.10    108.83 o 
   2  -3   5      464.18      454.53     30.07 o 
   3  -3   5    13070.25    13704.55    185.08 o 
   4  -3   5      101.61      116.60     11.45 o 
   5  -3   5     3024.18     3027.33     64.47 o 
   6  -3   5    15419.98    15686.19    236.56 o 
   7  -3   5       25.16       27.22     14.14 o 
   8  -3   5     9851.47     9722.84    202.61 o 
   9  -3   5     1318.14     1306.87    120.16 o 
  10  -3   5     1153.99     1000.19     63.31 o 
  11  -3   5       94.02       75.06     45.37 o 
  12  -3   5        5.87      -12.98     55.99 o 
  13  -3   5     3546.39     3723.43    245.38 o 
 -13  -2   5      810.50      859.80     95.69 o 
 -12  -2   5        7.79      -38.39     41.11 o 
 -11  -2   5       98.21       60.42     41.35 o 
 -10  -2   5      601.26      637.60     57.91 o 
  -9  -2   5     2748.96     2817.35     90.71 o 
  -8  -2   5    11605.33    11477.31    207.54 o 
  -7  -2   5     1094.27     1123.91     45.37 o 
  -6  -2   5     4680.59     4527.55     88.82 o 
  -5  -2   5     7226.25     7538.33    135.46 o 
  -4  -2   5     1359.38     1522.05     40.70 o 
  -3  -2   5    15193.09    14971.88    237.52 o 
  -2  -2   5     9026.92     9571.51    120.57 o 
  -1  -2   5    49435.23    49802.66    499.70 o 
   0  -2   5     5762.12     5716.08     69.95 o 
   1  -2   5      572.68      670.79     16.20 o 
   2  -2   5    13838.01    13920.04    174.53 o 
   3  -2   5     1330.79     1373.50     28.07 o 
   4  -2   5      915.66      845.65     43.28 o 
   5  -2   5     6869.95     6772.18    113.90 o 
   6  -2   5     1961.97     1770.04     48.81 o 
   7  -2   5     8754.02     8667.11    149.27 o 
   8  -2   5        0.93       10.29     15.27 o 
   9  -2   5      802.37      816.20     43.49 o 
  10  -2   5      376.75      435.98     46.01 o 
  11  -2   5     1101.31     1117.83    123.41 o 
  12  -2   5     3964.07     3914.78    173.17 o 
  13  -2   5        0.53       -2.06     63.61 o 
 -12  -1   5      313.98      244.67     59.50 o 
 -11  -1   5        4.09       23.30     34.34 o 
 -10  -1   5     2024.14     2094.33    112.77 o 
  -9  -1   5     5374.61     5384.88    145.60 o 
  -8  -1   5      565.09      609.35     42.63 o 
  -7  -1   5     3631.40     3563.19    112.02 o 
  -6  -1   5      737.49      781.77     36.38 o 
  -5  -1   5     1735.77     1642.20     76.17 o 
  -4  -1   5     1324.05     1190.41     36.49 o 
  -3  -1   5     3101.50     3093.56     71.48 o 
  -2  -1   5    43126.53    42113.06    562.09 o 
  -1  -1   5    17648.30    18457.74    230.47 o 
   0  -1   5    69216.01    70310.84    751.86 o 
   1  -1   5     8524.48     8992.37    107.70 o 
   2  -1   5     2571.20     2677.57     36.04 o 
   3  -1   5     3850.25     3799.80     59.00 o 
   4  -1   5     1436.98     1587.46     34.27 o 
   5  -1   5    52970.64    52984.36    702.93 o 
   6  -1   5     7875.93     7517.15    127.51 o 
   7  -1   5     3095.75     3164.88     72.67 o 
   8  -1   5      117.15      147.77     40.18 o 
   9  -1   5      107.93      110.76     21.42 o 
  10  -1   5     4388.11     4079.51    120.05 o 
  11  -1   5     2078.57     2004.43    114.63 o 
  12  -1   5      641.72      619.58    117.30 o 
  13  -1   5     3380.98     3463.76    168.65 o 
  14  -1   5        4.04      -65.03     65.03 o 
 -12   0   5      205.93      194.83     60.15 o 
 -11   0   5     2804.26     2940.82    137.76 o 
 -10   0   5     1121.72     1079.52    134.11 o 
  -9   0   5     3112.06     3435.65    113.51 o 
  -8   0   5     3404.30     3354.73     91.40 o 
  -7   0   5        1.19        1.09     16.11 o 
  -6   0   5      882.26      892.00     38.75 o 
  -5   0   5     3128.97     3213.21    110.02 o 
  -4   0   5    20650.21    21230.60    309.40 o 
  -3   0   5    31186.23    30691.50    379.88 o 
  -2   0   5      191.70      148.88     15.71 o 
  -1   0   5     8273.98     8596.04    120.56 o 
   0   0   5     1271.24     1471.98     39.88 o 
   1   0   5    54027.05    56113.63    626.42 o 
   2   0   5    75822.00    77699.09    713.09 o 
   3   0   5     7609.28     7891.71     97.83 o 
   4   0   5    44359.25    44930.33    486.41 o 
   5   0   5     2289.01     2319.99     51.73 o 
   6   0   5     6539.31     6712.99    115.39 o 
   7   0   5     7462.00     7795.75    134.86 o 
   8   0   5      290.59      284.17     26.26 o 
   9   0   5     9482.80     9383.17    180.09 o 
  10   0   5      500.46      482.80     47.14 o 
  11   0   5     6914.32     6700.63    170.80 o 
  12   0   5     2522.70     2632.02    136.16 o 
  13   0   5      310.32      264.79     65.58 o 
  14   0   5      433.24      486.64    112.62 o 
 -12   1   5     3287.50     3583.53    234.12 o 
 -11   1   5        0.75       18.99     44.18 o 
 -10   1   5     3411.54     3482.53    145.97 o 
  -9   1   5      917.00      945.23     65.27 o 
  -8   1   5     1059.22     1000.71     62.91 o 
  -7   1   5       13.11       -1.46     17.91 o 
  -6   1   5      531.30      617.99     34.21 o 
  -5   1   5    24977.41    24788.82    323.58 o 
  -4   1   5     3458.97     3402.95     84.65 o 
  -3   1   5     5445.00     4998.39     95.77 o 
  -2   1   5     4287.57     4077.37     71.36 o 
  -1   1   5      592.03      619.23     23.35 o 
   0   1   5     3552.71     3930.71     59.71 o 
   1   1   5     2894.75     2917.67     42.33 o 
   2   1   5      384.01      372.87     19.06 o 
   3   1   5     7262.94     8117.30     85.19 o 
   4   1   5     3785.85     3894.95     56.90 o 
   5   1   5    32651.74    32371.93    438.55 o 
   6   1   5      340.45      356.43     35.60 o 
   7   1   5     3328.17     3243.07     98.81 o 
   8   1   5     3857.19     3972.64     87.12 o 
   9   1   5     1764.94     1823.16     63.83 o 
  10   1   5    12346.17    12450.79    255.60 o 
  11   1   5      632.31      531.13     52.04 o 
  12   1   5     1823.08     1596.57     84.00 o 
  13   1   5       59.73       58.93     46.15 o 
  14   1   5        0.54       11.10     64.72 o 
 -12   2   5     1302.08     1261.42    159.10 o 
 -11   2   5     2586.63     2510.04    132.77 o 
 -10   2   5       88.50       80.83     35.98 o 
  -9   2   5     1130.24     1042.75     68.64 o 
  -8   2   5        7.67       39.62     25.91 o 
  -7   2   5     4061.02     4177.66    118.88 o 
  -6   2   5    22522.16    22485.42    336.79 o 
  -5   2   5       31.48       78.06     16.04 o 
  -4   2   5    28552.03    28429.87    360.74 o 
  -3   2   5      702.34      764.50     34.29 o 
  -2   2   5     1132.67     1326.65     48.87 o 
  -1   2   5    10831.59    10864.86    149.20 o 
   0   2   5     2249.38     2535.81     44.61 o 
   1   2   5    25333.34    24748.47    280.49 o 
   2   2   5     4596.79     4779.72     68.31 o 
   3   2   5     5284.44     5152.82     71.76 o 
   4   2   5     6219.86     6345.85     82.76 o 
   5   2   5        5.02       -6.48      7.65 o 
   6   2   5     4239.75     4294.57     82.02 o 
   7   2   5      176.22      218.62     20.34 o 
   8   2   5     7085.90     7130.25    130.03 o 
   9   2   5     6557.63     6640.47    128.95 o 
  10   2   5      886.07      762.22     55.38 o 
  11   2   5     1219.59     1167.80     68.86 o 
  12   2   5       15.66       -4.93     26.91 o 
  13   2   5        5.31      -30.30     30.30 o 
  14   2   5      895.52      782.31    134.99 o 
 -11   3   5       86.14       66.55     45.18 o 
 -10   3   5        5.10       26.67     32.88 o 
  -9   3   5        0.73      -15.11     27.05 o 
  -8   3   5     7704.30     7874.66    265.11 o 
  -7   3   5     7698.75     7652.90    177.77 o 
  -6   3   5     4212.35     4198.00    115.53 o 
  -5   3   5    20799.82    20178.35    732.39 o 
  -4   3   5       92.49      102.94     15.52 o 
  -3   3   5     1003.70     1050.67     36.11 o 
  -2   3   5     5741.63     6180.08     99.54 o 
  -1   3   5    25617.74    25924.26    365.13 o 
   0   3   5    32256.15    31612.35    355.31 o 
   1   3   5     5712.87     6073.58    102.29 o 
   2   3   5   103133.22   102296.59    945.23 o 
   3   3   5    21417.67    22365.62    236.13 o 
   4   3   5     1861.78     1920.73     49.63 o 
   5   3   5       78.46       85.97     10.60 o 
   6   3   5     1266.65     1313.06     38.50 o 
   7   3   5    26956.67    26389.24    373.57 o 
   8   3   5     2682.82     2593.91     67.08 o 
   9   3   5     7203.25     7072.31    163.93 o 
  10   3   5     5730.37     5696.91    147.87 o 
  11   3   5       35.02       47.30     28.04 o 
  12   3   5     1767.04     1905.71     96.10 o 
  13   3   5      603.06      625.60     63.78 o 
  14   3   5     2524.02     2374.23    113.59 o 
 -11   4   5       25.73       26.97     51.29 o 
 -10   4   5      400.11      376.45     51.82 o 
  -9   4   5     6932.91     6849.87    224.53 o 
  -8   4   5       22.83       42.75     30.83 o 
  -7   4   5     8429.44     8725.20    197.38 o 
  -6   4   5     1174.22     1153.50     62.09 o 
  -5   4   5       31.08       32.46     19.33 o 
  -4   4   5       88.95      113.08     20.43 o 
  -3   4   5      981.01     1024.10     45.63 o 
  -2   4   5    30745.72    31527.02    393.82 o 
  -1   4   5    18591.12    18569.65    241.11 o 
   0   4   5     8499.66     8475.68    112.18 o 
   1   4   5    18912.43    19095.07    206.15 o 
   2   4   5     2076.18     2159.17     33.94 o 
   3   4   5     3219.39     3194.98     45.43 o 
   4   4   5     1930.95     1876.61     37.68 o 
   5   4   5    14548.64    14973.37    194.60 o 
   6   4   5    41544.00    42259.75    510.36 o 
   7   4   5       24.36       25.76     14.40 o 
   8   4   5    25228.43    25240.97    365.12 o 
   9   4   5     4573.96     4491.72    122.03 o 
  10   4   5      435.81      415.72     45.09 o 
  11   4   5     1924.14     2102.97    106.36 o 
  12   4   5       55.11      113.49     35.91 o 
  13   4   5     6155.74     6334.12    193.41 o 
  14   4   5      969.29      951.29     80.06 o 
  15   4   5     1416.18     1406.94    118.33 o 
 -11   5   5      517.35      415.42     97.39 o 
 -10   5   5     1995.40     2115.72    131.80 o 
  -9   5   5     1105.53     1059.46    111.07 o 
  -8   5   5     8918.85     9220.42    255.31 o 
  -7   5   5      308.91      401.88     53.86 o 
  -6   5   5      839.49      882.95     57.54 o 
  -5   5   5     1006.85     1061.43     58.02 o 
  -4   5   5     1077.11     1180.88     56.40 o 
  -3   5   5    22028.40    21227.40    301.22 o 
  -2   5   5      128.29      170.80     18.11 o 
  -1   5   5    23744.61    23039.11    272.39 o 
   0   5   5    17531.20    18108.29    241.10 o 
   1   5   5     6825.72     7146.82     89.24 o 
   2   5   5    10560.37    11231.42    120.42 o 
   3   5   5     1054.08     1091.58     22.03 o 
   4   5   5    15842.08    15499.66    158.25 o 
   5   5   5    26028.89    26810.98    302.40 o 
   6   5   5    18776.10    18582.39    240.66 o 
   7   5   5    29618.52    30031.32    420.85 o 
   8   5   5        2.67       -1.77     13.94 o 
   9   5   5      447.19      413.54     41.32 o 
  10   5   5      451.09      339.97     40.64 o 
  11   5   5     3572.85     3438.66    115.21 o 
  12   5   5    10711.76    10489.59    514.95 o 
  13   5   5       27.23      -30.51     30.51 o 
  14   5   5     2571.85     2693.02    117.97 o 
  15   5   5      177.07      131.92     58.30 o 
 -10   6   5     2470.80     2421.69    149.34 o 
  -9   6   5     3515.04     3666.78    389.25 o 
  -8   6   5      268.21      328.26     45.65 o 
  -7   6   5     1837.60     1925.10     84.53 o 
  -6   6   5        0.19      -20.11     21.42 o 
  -5   6   5     2990.74     3064.69     97.64 o 
  -4   6   5    10504.18    10486.15    222.52 o 
  -3   6   5     3310.79     3329.64     94.14 o 
  -2   6   5    52564.92    53110.59    644.50 o 
  -1   6   5     2329.35     2411.00     50.22 o 
   0   6   5     3476.80     3401.06     59.20 o 
   1   6   5       89.82      109.95     10.41 o 
   2   6   5     1276.25     1291.81     26.02 o 
   3   6   5    24759.53    24766.63    245.87 o 
   4   6   5     3474.41     3606.88     48.90 o 
   5   6   5    45107.09    45373.79    458.85 o 
   6   6   5    25503.53    26084.12    352.78 o 
   7   6   5     1126.04     1036.49     39.59 o 
   8   6   5       43.33       60.22     24.92 o 
   9   6   5      108.09      104.51     38.88 o 
  10   6   5     8491.86     8640.35    197.61 o 
  11   6   5     3346.73     3340.86    113.55 o 
  12   6   5     2779.28     2701.90    107.05 o 
  13   6   5     3606.38     3714.55    162.93 o 
  14   6   5        1.59      -45.00     45.00 o 
  15   6   5      168.91      109.32     53.85 o 
 -10   7   5      497.13      536.29    112.46 o 
  -9   7   5      960.45      890.85     95.57 o 
  -8   7   5     1382.58     1360.21    185.35 o 
  -7   7   5      179.59      109.37     54.34 o 
  -6   7   5     3201.78     3098.85    203.62 o 
  -5   7   5      838.22      858.21     57.14 o 
  -4   7   5     9802.04     9708.87    229.42 o 
  -3   7   5    14585.52    14446.81    270.78 o 
  -2   7   5     1495.02     1479.40     62.85 o 
  -1   7   5     6664.00     6630.85    138.46 o 
   0   7   5       24.62       32.49     10.32 o 
   1   7   5     8473.05     8805.40    117.56 o 
   2   7   5    24297.83    25472.61    273.74 o 
   3   7   5     4385.34     4598.99     61.71 o 
   4   7   5    42532.84    43969.95    444.79 o 
   5   7   5      203.92      315.77     25.57 o 
   6   7   5     4992.27     4957.01    107.08 o 
   7   7   5      550.45      517.43     30.92 o 
   8   7   5     1931.07     1969.19     73.54 o 
   9   7   5    11829.47    11936.58    243.09 o 
  10   7   5      451.90      519.70     50.45 o 
  11   7   5     4583.57     4528.28    135.82 o 
  12   7   5     1609.30     1630.77     88.48 o 
  13   7   5       60.44       70.11     35.92 o 
  14   7   5        7.56       36.72     38.33 o 
  15   7   5       82.83      121.63     59.32 o 
  -9   8   5      341.18      301.21     68.77 o 
  -8   8   5       16.38      -25.45     41.38 o 
  -7   8   5     1940.03     2124.79    121.28 o 
  -6   8   5      473.22      496.52     67.00 o 
  -5   8   5    17434.58    17132.58    331.12 o 
  -4   8   5     2582.79     2676.95     91.33 o 
  -3   8   5     4555.87     4519.23    147.08 o 
  -2   8   5     1854.04     1776.38     60.05 o 
  -1   8   5       92.57      113.23     24.13 o 
   0   8   5     3513.39     3518.01     71.74 o 
   1   8   5     1909.22     2047.10     49.13 o 
   2   8   5    21264.66    21239.32    234.90 o 
   3   8   5    16346.34    16358.40    173.24 o 
   4   8   5      909.93      964.29     25.04 o 
   5   8   5     7771.25     7909.62    102.01 o 
   6   8   5      931.10     1030.39     39.11 o 
   7   8   5    10023.41     9939.35    167.49 o 
   8   8   5    14427.18    14378.20    419.37 o 
   9   8   5     1189.45     1132.04     62.76 o 
  10   8   5    10045.02    10100.21    353.97 o 
  11   8   5     1173.21     1151.02     70.90 o 
  12   8   5      641.01      621.49     85.09 o 
  13   8   5        6.10       -8.55     31.40 o 
  14   8   5       76.30       14.05     41.07 o 
  15   8   5     2333.15     2437.92    156.32 o 
  -9   9   5       56.62       41.88     61.07 o 
  -8   9   5      799.59      497.86     77.64 o 
  -7   9   5     2766.76     2703.77    138.84 o 
  -6   9   5    13796.13    13179.30    350.16 o 
  -5   9   5        5.99       59.51     37.85 o 
  -4   9   5     8119.04     8436.75    169.46 o 
  -3   9   5      280.57      228.00     30.01 o 
  -2   9   5     1137.09     1060.87     50.52 o 
  -1   9   5     7609.45     7224.79    168.17 o 
   0   9   5      580.80      580.35     30.45 o 
   1   9   5    35245.75    35101.04    442.42 o 
   2   9   5     4628.39     4855.08     66.18 o 
   3   9   5     5216.46     5114.09     70.26 o 
   4   9   5     9797.79     9771.19    114.58 o 
   5   9   5      537.36      645.15     32.87 o 
   6   9   5     3067.42     3142.15     63.59 o 
   7   9   5      885.81      960.30     79.35 o 
   8   9   5    10557.89    10040.18    262.51 o 
   9   9   5    11785.19    11971.36    302.98 o 
  10   9   5      569.04      512.32     50.03 o 
  11   9   5     2432.08     2546.73    100.48 o 
  12   9   5        0.55       -9.26     34.37 o 
  13   9   5      726.33      799.37     75.88 o 
  14   9   5     1540.63     1634.57    142.52 o 
  15   9   5      322.42      414.45     79.81 o 
  -8  10   5     3646.40     3716.61    233.96 o 
  -7  10   5     2121.18     2414.97    139.92 o 
  -6  10   5     2892.55     2936.84    215.64 o 
  -5  10   5     3478.03     3672.35    130.15 o 
  -4  10   5       60.27       60.73     30.26 o 
  -3  10   5     1927.81     2045.99     71.97 o 
  -2  10   5     3336.45     3312.45     90.10 o 
  -1  10   5     8137.23     7880.15    153.22 o 
   0  10   5    20850.60    20965.77    349.30 o 
   1  10   5        8.06       10.37     12.74 o 
   2  10   5    21458.41    22138.30    244.98 o 
   3  10   5     1788.11     1862.22     35.33 o 
   4  10   5       19.50       18.34      8.44 o 
   5  10   5     3738.17     3719.49     63.32 o 
   6  10   5      413.89      432.09     27.88 o 
   7  10   5    15215.81    14790.42    195.40 o 
   8  10   5     2181.97     2148.07    106.60 o 
   9  10   5     3802.99     3793.98    116.01 o 
  10  10   5     4544.89     4612.23    161.79 o 
  11  10   5        0.20        7.72     37.19 o 
  12  10   5     1541.44     1661.47    102.95 o 
  13  10   5      848.86      929.67     97.32 o 
  14  10   5     1865.01     1749.94    130.73 o 
  -8  11   5       21.18       15.54     59.48 o 
  -7  11   5     4293.49     4564.63    196.18 o 
  -6  11   5     1142.88     1140.62     85.67 o 
  -5  11   5       57.63       20.88     33.12 o 
  -4  11   5        7.86       21.05     28.55 o 
  -3  11   5       65.00       29.75     26.64 o 
  -2  11   5    18289.55    17318.93    346.07 o 
  -1  11   5     9824.00     9984.28    185.94 o 
   0  11   5     5465.46     5423.11    119.07 o 
   1  11   5     6132.25     6197.60    127.23 o 
   2  11   5     1108.43     1086.61     35.46 o 
   3  11   5     1153.34     1263.59     30.32 o 
   4  11   5     1623.71     1664.51     35.58 o 
   5  11   5     7549.26     7767.49    116.05 o 
   6  11   5    14721.67    14709.35    177.96 o 
   7  11   5        2.80       -9.00     15.02 o 
   8  11   5     4458.98     4441.87    107.74 o 
   9  11   5     1991.80     2107.71    122.41 o 
  10  11   5      524.11      605.33     56.18 o 
  11  11   5     3995.22     3968.22    177.02 o 
  12  11   5        4.07       19.28     41.96 o 
  13  11   5     2616.15     2780.04    146.70 o 
  14  11   5      521.79      547.45     85.47 o 
  -7  12   5      101.96       68.36     67.73 o 
  -6  12   5       69.29       12.78     45.94 o 
  -5  12   5      342.38      253.32     59.31 o 
  -4  12   5     1535.76     1551.37     89.38 o 
  -3  12   5    10145.00    10238.94    240.40 o 
  -2  12   5      256.69      272.88     44.04 o 
  -1  12   5     5185.79     5299.94    147.43 o 
   0  12   5     6035.88     6151.59    169.47 o 
   1  12   5      780.61      724.73     43.78 o 
   2  12   5     1563.49     1618.90     52.37 o 
   3  12   5      970.03     1065.31     33.74 o 
   4  12   5    18632.56    18906.11    191.31 o 
   5  12   5     8546.94     8723.23    135.51 o 
   6  12   5     7002.74     7120.75    105.08 o 
   7  12   5     5721.41     5566.49    128.77 o 
   8  12   5      132.41      149.17     27.02 o 
   9  12   5     1745.43     1683.19     68.91 o 
  10  12   5     1366.11     1432.51     79.06 o 
  11  12   5     1698.50     1720.01     91.13 o 
  12  12   5     6312.66     6618.32    391.87 o 
  13  12   5        6.32      -19.34     44.29 o 
  14  12   5     1875.23     2153.80    225.72 o 
  -6  13   5       37.42       25.06     65.03 o 
  -5  13   5     2489.89     2658.98    247.53 o 
  -4  13   5     4855.83     4525.07    344.12 o 
  -3  13   5      855.69      921.92    138.71 o 
  -2  13   5    18260.21    18374.80    468.68 o 
  -1  13   5       91.89      132.81     35.49 o 
   0  13   5       54.42       35.16     27.87 o 
   1  13   5     4512.48     4562.71    111.20 o 
   2  13   5     2664.17     2650.96     74.94 o 
   3  13   5    15367.92    15582.80    211.28 o 
   4  13   5       18.91       58.48     13.00 o 
   5  13   5     8831.65     9159.54    119.17 o 
   6  13   5     3964.42     3957.22     81.51 o 
   7  13   5      113.02      146.07     25.20 o 
   8  13   5     2831.05     2759.34    180.81 o 
   9  13   5       18.71       33.55     23.79 o 
  10  13   5     4307.96     4342.79    167.40 o 
  11  13   5     2577.27     2673.34    136.19 o 
  12  13   5     1166.55     1038.27    100.95 o 
  13  13   5     1233.12     1257.86    115.09 o 
  14  13   5       10.26      -14.92     51.03 o 
  -5  14   5      579.27      454.76     93.90 o 
  -4  14   5     3331.51     3398.61    162.28 o 
  -3  14   5     3512.52     3416.57    157.59 o 
  -2  14   5      304.02      313.43     61.53 o 
  -1  14   5        4.76       48.91     50.52 o 
   0  14   5      114.35      144.74     37.14 o 
   1  14   5    12968.99    13100.69    277.03 o 
   2  14   5    10331.72    10260.65    228.62 o 
   3  14   5     6502.53     6363.09    112.37 o 
   4  14   5    13605.47    13544.36    169.39 o 
   5  14   5      925.40      900.20     36.92 o 
   6  14   5     2501.19     2258.70     56.18 o 
   7  14   5       18.31       15.82     20.06 o 
   8  14   5      522.43      528.02     40.65 o 
   9  14   5     8267.39     8282.29    174.26 o 
  10  14   5       12.89      -21.61     29.41 o 
  11  14   5     7711.70     8107.34    332.40 o 
  12  14   5     1197.56     1180.93    107.69 o 
  13  14   5      188.19       66.00    119.28 o 
  -5  15   5     5675.88     6154.91    318.67 o 
  -4  15   5      991.52     1013.42    136.41 o 
  -3  15   5      810.98      683.65     86.09 o 
  -2  15   5      357.23      451.36     71.87 o 
  -1  15   5      199.38      212.05     52.40 o 
   0  15   5     9765.89     9988.42    317.48 o 
   1  15   5     3007.23     2990.69    196.29 o 
   2  15   5     8735.64     9076.52    237.18 o 
   3  15   5     9934.00     9792.71    223.90 o 
   4  15   5      612.15      593.89     36.62 o 
   5  15   5      232.85      223.60     26.17 o 
   6  15   5     1777.45     1796.45     62.64 o 
   7  15   5     4159.95     4133.60    131.21 o 
   8  15   5     7604.74     7839.68    152.12 o 
   9  15   5      689.12      717.66     64.74 o 
  10  15   5     5082.51     4951.98    155.09 o 
  11  15   5      331.19      259.51     50.70 o 
  12  15   5      196.80      151.50     46.02 o 
  13  15   5       68.53       40.12     41.64 o 
  -4  16   5     1035.00     1053.71    145.45 o 
  -3  16   5       97.42      119.92     72.96 o 
  -2  16   5      412.42      451.13     75.34 o 
  -1  16   5     4412.80     4296.54    180.28 o 
   0  16   5       26.79       36.61     38.34 o 
   1  16   5     8776.19     8563.88    272.27 o 
   2  16   5     3338.55     3682.46    198.67 o 
   3  16   5     1190.19     1324.20     86.09 o 
   4  16   5      312.24      250.05     37.38 o 
   5  16   5        7.54        5.40     21.34 o 
   6  16   5     6374.31     6293.28    164.57 o 
   7  16   5      929.19      941.12     51.42 o 
   8  16   5     8909.30     9283.40    286.54 o 
   9  16   5     6170.81     6103.71    172.61 o 
  10  16   5       22.76        8.13     34.06 o 
  11  16   5       48.55       32.66     35.96 o 
  12  16   5      121.49      168.07     56.21 o 
  13  16   5     2140.97     2170.53    135.08 o 
  -3  17   5     2533.54     2781.07    211.44 o 
  -2  17   5     1327.12      900.96    128.32 o 
  -1  17   5     2839.75     2827.35    152.74 o 
   0  17   5     5705.65     5839.85    215.87 o 
   1  17   5        3.56       26.81     40.09 o 
   2  17   5     1841.78     2003.98    133.89 o 
   3  17   5       74.25       57.70     45.12 o 
   4  17   5      897.24      928.08     83.79 o 
   5  17   5     6176.23     6431.75    181.88 o 
   6  17   5      410.98      467.65    102.63 o 
   7  17   5     8483.39     9119.28    215.75 o 
   8  17   5      677.21      715.65     91.28 o 
   9  17   5     1630.92     1576.68     78.54 o 
  10  17   5       16.24      -30.49     30.49 o 
  11  17   5        0.76       24.79     40.39 o 
  12  17   5     4561.43     4967.64    172.36 o 
  -2  18   5     4767.24     4860.26    277.11 o 
  -1  18   5     3345.04     3600.34    225.24 o 
   0  18   5      702.76      817.52     94.83 o 
   1  18   5      303.76      256.99     62.01 o 
   2  18   5       40.84       18.66     35.36 o 
   3  18   5     2259.49     2331.74    205.41 o 
   4  18   5     2292.68     2276.63    113.11 o 
   5  18   5     4195.81     4283.35    198.67 o 
   6  18   5     8175.83     8486.14    381.00 o 
   8  18   5     2569.07     2699.54    191.77 o 
   9  18   5      219.97      206.68     44.54 o 
  10  18   5      783.78      661.73     59.41 o 
  11  18   5     3581.79     3589.87    190.00 o 
   0  19   5      281.62      211.76     90.57 o 
   1  19   5       73.71       21.57     64.24 o 
   2  19   5     2388.02     2417.65    120.24 o 
   3  19   5       35.59       46.26     36.89 o 
   4  19   5    11104.80    11893.83    391.16 o 
   5  19   5     4243.56     4390.90    266.48 o 
  10  19   5     1602.52     1634.70     96.62 o 
   1  20   5     2280.15     2414.66    197.96 o 
   2  20   5     1358.03     1544.46    119.57 o 
   3  20   5     7427.12     7832.91    276.71 o 
   4  20   5       64.22      188.12     94.85 o 
  -6 -19   6      118.04       78.28     58.05 o 
  -5 -19   6     4831.84     5085.21    329.15 o 
  -4 -19   6      411.57      277.70     49.39 o 
  -3 -19   6     3427.00     3365.01    217.39 o 
  -2 -19   6     1344.99     1358.10    154.97 o 
  -1 -19   6       29.84      141.01     75.82 o 
  -8 -18   6       14.93       38.71     53.63 o 
  -7 -18   6      720.91      704.65     66.16 o 
  -6 -18   6     4587.83     5080.92    147.24 o 
  -5 -18   6      554.17      470.23     54.99 o 
  -4 -18   6     7083.21     7202.28    179.18 o 
  -3 -18   6      190.06      201.76     43.21 o 
  -2 -18   6       55.04      117.26     39.79 o 
  -1 -18   6      257.63      169.68     44.63 o 
   0 -18   6      112.89       89.77     41.50 o 
   1 -18   6     3567.95     3470.71    165.95 o 
  -9 -17   6       28.75       29.40     41.97 o 
  -8 -17   6     2884.94     2871.11    137.23 o 
  -7 -17   6      836.99      831.25     67.94 o 
  -6 -17   6     3217.06     3361.75    115.19 o 
  -5 -17   6     3698.40     3653.06    223.91 o 
  -4 -17   6      132.70       60.29     34.05 o 
  -3 -17   6      592.85      670.13     59.25 o 
  -2 -17   6        7.73       40.98     29.82 o 
  -1 -17   6     2344.20     2227.24    229.73 o 
   0 -17   6     4383.79     4243.59    142.31 o 
   1 -17   6      374.77      475.89     64.56 o 
   2 -17   6     4737.54     4941.96    195.97 o 
   3 -17   6      165.20      182.56     56.25 o 
  -9 -16   6     2440.96     2334.75    121.11 o 
  -8 -16   6       33.97       39.69     38.77 o 
  -7 -16   6     7646.29     7707.48    213.64 o 
  -6 -16   6     1336.85     1272.94     74.34 o 
  -5 -16   6      788.77      761.13     59.75 o 
  -4 -16   6      311.46      227.66     45.70 o 
  -3 -16   6        0.43      -19.25     34.87 o 
  -2 -16   6     3934.92     3928.79    118.07 o 
  -1 -16   6     1419.53     1381.96    114.57 o 
   0 -16   6     2886.82     2908.61    110.98 o 
   1 -16   6     5585.90     5191.56    241.84 o 
   2 -16   6       68.75       57.32     33.75 o 
   3 -16   6      660.15      671.58     79.48 o 
   4 -16   6      107.40      129.50     83.20 o 
 -10 -15   6     1028.43      969.64     72.86 o 
  -9 -15   6     1274.73     1265.34     94.69 o 
  -8 -15   6     7575.89     7253.15    204.73 o 
  -7 -15   6       53.78      103.77     40.05 o 
  -6 -15   6     2242.20     2261.86     89.31 o 
  -5 -15   6       10.57       22.06     26.63 o 
  -4 -15   6      166.41      160.57     34.46 o 
  -3 -15   6     4599.26     4495.25    124.26 o 
  -2 -15   6        7.12        9.72     26.01 o 
  -1 -15   6    14260.46    14025.38    290.72 o 
   0 -15   6     3263.92     2994.76    219.77 o 
   1 -15   6      467.31      487.28     53.62 o 
   2 -15   6        4.42        9.17     29.83 o 
   3 -15   6        2.78       23.24     30.90 o 
   4 -15   6     3328.76     3210.62    198.91 o 
   5 -15   6     2106.02     2212.13    135.30 o 
   6 -15   6     2915.01     2817.40    195.90 o 
 -11 -14   6       47.82       17.72     36.49 o 
 -10 -14   6     4078.17     4193.50    135.97 o 
  -9 -14   6     4140.97     4163.94    125.20 o 
  -8 -14   6      689.97      582.49     53.99 o 
  -7 -14   6     3244.08     3010.57    119.22 o 
  -6 -14   6      114.46      138.07     32.25 o 
  -5 -14   6     1507.46     1386.65     78.71 o 
  -4 -14   6     3325.07     3276.73    100.80 o 
  -3 -14   6     1878.72     1935.46     66.59 o 
  -2 -14   6    18631.86    18667.18    285.32 o 
  -1 -14   6        1.18       -6.21     18.68 o 
   0 -14   6     1310.42     1385.88     75.45 o 
   1 -14   6       28.92       24.36     25.71 o 
   2 -14   6     1613.88     1532.43     81.12 o 
   3 -14   6     8279.00     7747.65    270.77 o 
   4 -14   6       55.20       86.38     35.29 o 
   5 -14   6     5565.94     5580.71    259.42 o 
   6 -14   6     1415.02     1531.66    115.72 o 
   7 -14   6      501.24      432.71     95.65 o 
 -11 -13   6     4630.47     4884.55    145.16 o 
 -10 -13   6      456.51      526.75     55.64 o 
  -9 -13   6     2718.82     2773.81    115.25 o 
  -8 -13   6      960.56     1095.44     79.31 o 
  -7 -13   6      190.58      180.75     33.80 o 
  -6 -13   6     2635.10     2644.82     90.62 o 
  -5 -13   6      136.70      153.09     25.83 o 
  -4 -13   6    13497.04    13302.37    211.09 o 
  -3 -13   6     5781.38     5811.90    118.27 o 
  -2 -13   6     2045.01     2211.73     67.66 o 
  -1 -13   6     4157.68     4324.96     97.90 o 
   0 -13   6      286.07      283.51     32.26 o 
   1 -13   6     2001.90     1844.43     67.92 o 
   2 -13   6     4184.31     4046.63    152.75 o 
   3 -13   6     5219.84     5137.06    147.19 o 
   4 -13   6     6603.10     6751.85    221.31 o 
   5 -13   6        1.44       21.87     30.52 o 
   6 -13   6      322.52      378.50    110.87 o 
   7 -13   6       29.72       18.94     43.66 o 
   8 -13   6      743.34      719.66    116.43 o 
 -12 -12   6     2148.52     2159.76    197.64 o 
 -11 -12   6      518.76      592.29     60.03 o 
 -10 -12   6     3196.45     3044.83    106.46 o 
  -9 -12   6       32.57       29.08     27.40 o 
  -8 -12   6        1.85       -2.09     23.85 o 
  -7 -12   6     3592.56     3360.27    100.03 o 
  -6 -12   6      968.73     1037.90     67.75 o 
  -5 -12   6    25595.66    24846.90    343.95 o 
  -4 -12   6      336.24      385.94     34.36 o 
  -3 -12   6     9115.86     9024.15    155.32 o 
  -2 -12   6     1289.04     1207.78     64.78 o 
  -1 -12   6      578.21      557.40     36.82 o 
   0 -12   6     1836.58     1828.23     64.25 o 
   1 -12   6      341.74      299.27     32.83 o 
   2 -12   6     9306.12     8889.12    154.65 o 
   3 -12   6     6263.38     6077.08    135.29 o 
   4 -12   6      804.73      866.43     54.01 o 
   5 -12   6     1396.76     1350.33     96.01 o 
   6 -12   6        5.27       -2.46     29.03 o 
   7 -12   6      282.12      306.74     61.86 o 
   8 -12   6     1444.98     1553.99    147.83 o 
   9 -12   6     1475.97     1523.70    153.38 o 
 -12 -11   6     1623.92     1640.44    110.51 o 
 -11 -11   6     2455.02     2799.97    104.89 o 
 -10 -11   6       24.37       31.59     29.81 o 
  -9 -11   6      866.34      854.90     67.82 o 
  -8 -11   6     1205.52     1216.04     66.38 o 
  -7 -11   6     5426.50     4866.36    134.41 o 
  -6 -11   6    27317.79    26643.73    363.28 o 
  -5 -11   6     1778.11     1773.20     52.89 o 
  -4 -11   6     6876.81     6729.19    128.24 o 
  -3 -11   6     1378.67     1213.49     81.04 o 
  -2 -11   6      825.24      691.01     38.31 o 
  -1 -11   6     5871.12     5860.54    141.76 o 
   0 -11   6     3129.98     3083.45     92.86 o 
   1 -11   6    20586.82    20681.78    286.70 o 
   2 -11   6     2476.77     2264.63     89.73 o 
   3 -11   6     8426.22     8093.94    159.61 o 
   4 -11   6     3807.06     3597.94    113.24 o 
   5 -11   6      557.02      461.84     49.40 o 
   6 -11   6     2034.99     2106.07     91.68 o 
   7 -11   6      365.68      354.04     52.34 o 
   8 -11   6     4301.28     4298.58    268.62 o 
   9 -11   6     2391.20     2452.57    180.03 o 
 -12 -10   6     1159.83     1338.93    122.69 o 
 -11 -10   6      487.99      473.45     53.85 o 
 -10 -10   6       11.41      -10.87     25.44 o 
  -9 -10   6      136.73      137.75     32.80 o 
  -8 -10   6    13218.91    12985.67    212.02 o 
  -7 -10   6      868.43      855.68     46.97 o 
  -6 -10   6     3785.10     3588.67     85.73 o 
  -5 -10   6      898.75      912.44     43.09 o 
  -4 -10   6        6.82       -4.67     12.82 o 
  -3 -10   6      675.44      775.52     33.40 o 
  -2 -10   6      818.62      805.22     56.68 o 
  -1 -10   6    11641.09    11492.51    177.40 o 
   0 -10   6    24903.19    24888.44    303.62 o 
   1 -10   6     1609.71     1573.14     50.39 o 
   2 -10   6    12987.82    12689.09    213.04 o 
   3 -10   6        9.08       -7.58     16.91 o 
   4 -10   6      161.01      170.86     33.50 o 
   5 -10   6     7305.18     7141.49    208.52 o 
   6 -10   6       81.79       56.21     29.92 o 
   7 -10   6     6424.91     6372.13    268.57 o 
   8 -10   6      700.55      733.12     65.19 o 
   9 -10   6     2508.10     2574.87    175.91 o 
  10 -10   6     1066.41      919.83    121.98 o 
 -12  -9   6      277.25      215.61     53.76 o 
 -11  -9   6       16.85      -12.94     35.16 o 
 -10  -9   6      498.27      446.19     56.76 o 
  -9  -9   6     6655.66     6811.74    164.20 o 
  -8  -9   6       15.03       28.28     21.29 o 
  -7  -9   6     6567.64     6394.38    125.05 o 
  -6  -9   6     2567.82     2495.66     80.87 o 
  -5  -9   6     3853.07     3762.43     83.66 o 
  -4  -9   6      896.08      917.94     37.94 o 
  -3  -9   6       34.07       25.27     12.54 o 
  -2  -9   6    16030.18    15980.38    202.72 o 
  -1  -9   6     6365.13     6377.31    113.00 o 
   0  -9   6    23501.17    23628.02    286.62 o 
   1  -9   6    16657.93    16892.22    234.75 o 
   2  -9   6      516.84      573.46     36.75 o 
   3  -9   6      170.36      199.49     25.55 o 
   4  -9   6      105.04       73.47     25.47 o 
   5  -9   6     7133.38     6981.89    232.12 o 
   6  -9   6     7339.27     7469.26    178.78 o 
   7  -9   6      148.10      138.89     33.93 o 
   8  -9   6     4402.62     4600.01    141.00 o 
   9  -9   6       64.66       23.71     32.33 o 
  10  -9   6       89.88       17.61     49.81 o 
 -12  -8   6       17.47       -1.53     38.62 o 
 -11  -8   6     1655.22     1578.14    124.02 o 
 -10  -8   6     3551.78     3788.80    132.67 o 
  -9  -8   6     2488.70     2541.93    114.84 o 
  -8  -8   6    11584.75    11555.75    192.30 o 
  -7  -8   6      122.36      107.03     22.04 o 
  -6  -8   6     2996.78     3079.60     76.41 o 
  -5  -8   6      295.96      270.94     26.12 o 
  -4  -8   6      967.70      939.16     39.51 o 
  -3  -8   6     9461.18     8978.53    128.35 o 
  -2  -8   6        4.90       -2.04     10.31 o 
  -1  -8   6    34631.97    34882.18    401.32 o 
   0  -8   6     7420.16     7685.33    113.79 o 
   1  -8   6     2482.33     2484.38     69.71 o 
   2  -8   6      873.36      947.79     58.95 o 
   3  -8   6        8.03        4.44     13.67 o 
   4  -8   6    13634.91    13567.82    258.91 o 
   5  -8   6     3684.59     3757.63    108.75 o 
   6  -8   6     5910.38     5963.33    150.51 o 
   7  -8   6     4659.00     4545.55    130.89 o 
   8  -8   6       35.97       73.37     31.21 o 
   9  -8   6      306.82      341.99     48.31 o 
  10  -8   6      579.81      633.02     80.46 o 
 -12  -7   6     1622.67     1652.79    184.54 o 
 -11  -7   6      335.99      229.23     55.00 o 
 -10  -7   6     4156.08     4231.66    140.24 o 
  -9  -7   6     3179.81     3420.95    103.37 o 
  -8  -7   6      862.50      850.81     54.11 o 
  -7  -7   6      683.46      701.07     41.47 o 
  -6  -7   6       72.23       39.77     17.12 o 
  -5  -7   6     7340.38     6966.88    121.95 o 
  -4  -7   6    11379.66    10757.26    279.49 o 
  -3  -7   6     5587.20     5448.74     88.12 o 
  -2  -7   6    25689.65    25180.27    269.79 o 
  -1  -7   6       53.85       39.94      9.49 o 
   0  -7   6     3734.48     3799.85     71.38 o 
   1  -7   6      771.66      743.79     40.65 o 
   2  -7   6     4867.77     4987.65     99.96 o 
   3  -7   6    27154.97    27462.71    396.50 o 
   4  -7   6      124.15      210.90     28.34 o 
   5  -7   6    20273.49    20511.37    363.49 o 
   6  -7   6     3257.15     3122.09     98.06 o 
   7  -7   6      369.09      393.43     48.62 o 
   8  -7   6      148.96      159.04     37.97 o 
   9  -7   6       23.61       36.25     30.90 o 
  10  -7   6     3828.70     4002.04    142.50 o 
  11  -7   6     1706.71     1717.53    168.14 o 
 -12  -6   6      521.07      550.14     67.36 o 
 -11  -6   6     4299.93     4372.87    146.53 o 
 -10  -6   6      233.97      264.03     40.96 o 
  -9  -6   6     2525.75     2597.66     88.87 o 
  -8  -6   6     1770.55     1653.12     96.60 o 
  -7  -6   6       54.69       30.48     21.29 o 
  -6  -6   6     6915.43     6986.10    125.13 o 
  -5  -6   6     2274.11     2456.50     88.70 o 
  -4  -6   6    29136.49    29343.94    376.49 o 
  -3  -6   6    22385.47    22269.02    291.55 o 
  -2  -6   6     8784.74     8822.96    121.14 o 
  -1  -6   6     8635.99     9476.96    115.03 o 
   0  -6   6     1702.14     1782.39     56.45 o 
   1  -6   6     9770.36     9412.25    120.86 o 
   2  -6   6     9181.51     9145.98    166.72 o 
   3  -6   6     4887.76     4710.79     96.03 o 
   4  -6   6    20486.04    19747.76    342.48 o 
   5  -6   6      150.76      152.58     32.82 o 
   6  -6   6      919.00      946.43     54.37 o 
   7  -6   6      411.22      441.61     43.18 o 
   8  -6   6      113.71      101.27     30.52 o 
   9  -6   6     7861.59     7832.52    188.98 o 
  10  -6   6       75.19       67.79     33.62 o 
  11  -6   6     2848.63     2706.59    260.14 o 
  12  -6   6      348.45      361.18     98.03 o 
 -12  -5   6     2901.38     2975.43    178.88 o 
 -11  -5   6      547.14      482.46     97.93 o 
 -10  -5   6     4506.79     4269.10    121.15 o 
  -9  -5   6      114.04      114.28     30.08 o 
  -8  -5   6      138.99      148.52     29.60 o 
  -7  -5   6     3602.85     3617.33     96.05 o 
  -6  -5   6     1142.56     1161.76     85.08 o 
  -5  -5   6    30337.81    30269.48    390.55 o 
  -4  -5   6     3216.84     3266.95     74.75 o 
  -3  -5   6    11358.95    11715.69    168.62 o 
  -2  -5   6     8269.57     8431.52    187.22 o 
  -1  -5   6       44.68       61.91      8.50 o 
   0  -5   6    10366.49     9755.87    115.50 o 
   1  -5   6     1002.75      977.04     25.49 o 
   2  -5   6    44796.22    44505.33    595.53 o 
   3  -5   6    25956.70    26018.51    371.09 o 
   4  -5   6      712.94      698.52     50.65 o 
   5  -5   6     1025.06     1137.48     77.50 o 
   6  -5   6       91.57       94.42     23.00 o 
   7  -5   6     3873.01     3886.11    109.30 o 
   8  -5   6     3659.28     3602.83    109.11 o 
   9  -5   6     2992.66     3082.71    111.65 o 
  10  -5   6     5279.95     5259.32    149.15 o 
  11  -5   6       47.72       52.41     45.25 o 
  12  -5   6      140.43      102.15     77.88 o 
 -12  -4   6     1073.48      965.06     97.79 o 
 -11  -4   6     1882.86     1921.00    128.79 o 
 -10  -4   6        0.10       -2.04     26.79 o 
  -9  -4   6     1289.61     1300.56     66.08 o 
  -8  -4   6      685.11      573.49     45.51 o 
  -7  -4   6     3743.65     3711.33     97.33 o 
  -6  -4   6    12070.09    11865.49    238.70 o 
  -5  -4   6     3714.15     3896.47    105.43 o 
  -4  -4   6     9808.42     9525.91    128.78 o 
  -3  -4   6     1754.04     2076.71     50.28 o 
  -2  -4   6      200.30      172.14     16.41 o 
  -1  -4   6     6930.83     6842.45     95.04 o 
   0  -4   6     5303.76     5676.41     90.96 o 
   1  -4   6    38866.11    38961.21    445.82 o 
   2  -4   6     1690.47     1786.78     38.27 o 
   3  -4   6    10025.39    10369.16    143.16 o 
   4  -4   6     1615.60     1657.22     36.14 o 
   5  -4   6      838.82      850.08     32.30 o 
   6  -4   6    13234.08    13567.12    252.83 o 
   7  -4   6     1263.27     1341.21     60.84 o 
   8  -4   6    10584.28    10573.97    219.59 o 
   9  -4   6     3037.48     2950.71    100.09 o 
  10  -4   6      272.42      238.14     84.39 o 
  11  -4   6       60.67       57.30     46.14 o 
  12  -4   6        0.38       14.59     60.43 o 
  13  -4   6     1339.77     1247.38    161.47 o 
 -12  -3   6      782.10      798.38     91.39 o 
 -11  -3   6       11.14        6.06     38.27 o 
 -10  -3   6      888.57      925.06     69.42 o 
  -9  -3   6      347.62      365.58     65.46 o 
  -8  -3   6    12691.35    12562.95    225.71 o 
  -7  -3   6     2689.56     2618.78     79.91 o 
  -6  -3   6     4154.59     4022.06    114.46 o 
  -5  -3   6     2205.88     1930.60     50.45 o 
  -4  -3   6      327.38      427.26     21.37 o 
  -3  -3   6     6476.08     6356.03     91.16 o 
  -2  -3   6       86.95       60.57     14.08 o 
  -1  -3   6    32789.58    32421.78    361.19 o 
   0  -3   6    30344.12    29785.25    306.18 o 
   1  -3   6     4087.63     4143.57     55.42 o 
   2  -3   6     5237.85     4990.77    154.54 o 
   3  -3   6      624.70      667.97     26.35 o 
   4  -3   6     1896.31     1898.80     43.24 o 
   5  -3   6     9508.56     9680.88    147.56 o 
   6  -3   6     1175.79     1096.34     39.00 o 
   7  -3   6    14124.80    14510.93    226.79 o 
   8  -3   6      438.04      434.00     59.29 o 
   9  -3   6     3184.49     3346.29    104.01 o 
  10  -3   6      640.47      599.80     72.08 o 
  11  -3   6       30.14       -2.85     36.50 o 
  12  -3   6     4131.57     4148.59    182.60 o 
  13  -3   6      384.56      232.38     96.28 o 
 -12  -2   6        0.30       58.61     52.31 o 
 -11  -2   6       91.36       73.97     44.81 o 
 -10  -2   6      517.61      445.47     63.93 o 
  -9  -2   6     8214.90     8307.09    390.63 o 
  -8  -2   6        0.50      -12.03     20.88 o 
  -7  -2   6     6256.87     6487.44    136.98 o 
  -6  -2   6     1266.65     1279.48     67.77 o 
  -5  -2   6      272.00      280.54     22.89 o 
  -4  -2   6     3094.54     2928.12     61.73 o 
  -3  -2   6      989.02     1057.41     31.89 o 
  -2  -2   6    42334.05    41577.59    424.22 o 
  -1  -2   6    12143.62    12253.39    136.80 o 
   0  -2   6    16294.13    16081.88    173.25 o 
   1  -2   6     8613.85     8534.57     98.49 o 
   2  -2   6     1296.81     1278.32     32.49 o 
   3  -2   6     8716.53     9098.09    144.53 o 
   4  -2   6    11472.41    11668.72    155.27 o 
   5  -2   6    27077.04    27322.13    336.59 o 
   6  -2   6    14116.86    13958.50    212.73 o 
   7  -2   6       15.92       10.32     18.80 o 
   8  -2   6     1465.82     1431.85     50.34 o 
   9  -2   6       55.13       47.89     22.93 o 
  10  -2   6     1317.80     1268.53     95.80 o 
  11  -2   6     4566.03     4743.68    185.33 o 
  12  -2   6      310.01      407.21     71.54 o 
  13  -2   6     4888.40     5370.85    296.94 o 
 -12  -1   6       87.88       58.92     48.33 o 
 -11  -1   6     1279.20     1203.65     99.43 o 
 -10  -1   6     1975.40     2046.11    115.94 o 
  -9  -1   6     2353.34     2122.53    110.68 o 
  -8  -1   6     4254.99     4276.84    137.36 o 
  -7  -1   6      393.15      334.58     30.05 o 
  -6  -1   6        0.05        5.66     13.84 o 
  -5  -1   6     1816.86     1826.45     50.51 o 
  -4  -1   6     1026.64      898.00     34.02 o 
  -3  -1   6    35903.26    35628.91    439.17 o 
  -2  -1   6      381.76      377.06     24.16 o 
  -1  -1   6    22862.31    22540.94    256.87 o 
   0  -1   6     2371.91     2378.25     37.92 o 
   1  -1   6     5374.19     5811.35     67.53 o 
   2  -1   6    17074.04    17453.17    173.40 o 
   3  -1   6        5.35        1.15      6.39 o 
   4  -1   6    72812.28    73016.36    779.19 o 
   5  -1   6    26688.43    26882.85    330.89 o 
   6  -1   6     9623.16     9414.93    220.54 o 
   7  -1   6     3164.17     3077.91     71.09 o 
   8  -1   6      135.46      138.50     19.92 o 
   9  -1   6     4326.43     4189.02     96.32 o 
  10  -1   6     1139.72     1044.09     90.33 o 
  11  -1   6     3957.92     3722.71    210.81 o 
  12  -1   6     3005.14     2953.19    274.97 o 
  13  -1   6      221.56      111.78     73.12 o 
  14  -1   6      704.86      986.77    153.70 o 
 -12   0   6     2250.40     2159.43    132.74 o 
 -11   0   6       99.30      118.35     47.01 o 
 -10   0   6     3837.67     3825.05    190.50 o 
  -9   0   6     3483.92     3279.88    138.82 o 
  -8   0   6      167.92      203.38     36.99 o 
  -7   0   6       48.38       52.39     20.88 o 
  -6   0   6      149.85      139.48     21.22 o 
  -5   0   6     6089.51     6178.35    127.89 o 
  -4   0   6     9485.44     9475.44    143.21 o 
  -3   0   6     9715.66     9808.32    128.98 o 
  -2   0   6    22754.98    22573.52    285.02 o 
  -1   0   6     8571.68     8850.46    127.07 o 
   0   0   6     1304.82     1428.45     28.85 o 
   1   0   6    14650.27    15594.41    183.63 o 
   2   0   6    46533.04    48072.61    423.48 o 
   3   0   6    79740.43    81238.63    743.78 o 
   4   0   6      591.81      662.77     26.57 o 
   5   0   6    12696.45    12369.29    151.87 o 
   6   0   6     3016.74     3006.48     93.09 o 
   7   0   6      261.60      280.85     22.81 o 
   8   0   6     1750.28     1754.70     53.83 o 
   9   0   6      369.58      366.03     40.01 o 
  10   0   6    11818.96    11792.03    270.77 o 
  11   0   6     1753.44     1790.34     83.18 o 
  12   0   6     1651.40     1516.89    111.19 o 
  13   0   6     2073.78     1982.31    131.68 o 
  14   0   6        5.73      131.81     85.34 o 
 -12   1   6      632.74      770.00    159.97 o 
 -11   1   6     3749.74     3804.70    162.79 o 
 -10   1   6      100.85       65.58     41.71 o 
  -9   1   6      958.35      931.77     81.59 o 
  -8   1   6      244.44      229.00     46.91 o 
  -7   1   6      627.29      566.47     48.52 o 
  -6   1   6    12879.20    12471.34    188.99 o 
  -5   1   6     3404.66     3298.27     72.17 o 
  -4   1   6    21342.26    21002.34    277.06 o 
  -3   1   6     8107.54     8013.59    136.40 o 
  -2   1   6       12.40       11.98     12.13 o 
  -1   1   6     1607.57     1756.61     62.83 o 
   0   1   6     1050.72     1066.82     28.44 o 
   1   1   6    27698.62    27341.33    356.29 o 
   2   1   6     8087.61     7898.64     87.68 o 
   3   1   6      271.15      405.68     12.08 o 
   4   1   6    18692.40    18317.44    210.35 o 
   5   1   6      174.94      190.57     12.74 o 
   6   1   6     3852.50     3911.19     76.55 o 
   7   1   6     6137.36     6377.03    193.36 o 
   8   1   6     1222.44     1156.26     43.69 o 
   9   1   6    24774.07    24321.27    428.93 o 
  10   1   6      106.52       62.03     28.94 o 
  11   1   6     5128.43     5003.97    142.28 o 
  12   1   6      300.25      239.27     43.46 o 
  13   1   6       41.66       32.59     46.70 o 
  14   1   6      711.37      837.19    142.60 o 
 -11   2   6       12.07      -13.67     43.52 o 
 -10   2   6      348.19      275.08    110.16 o 
  -9   2   6       86.50       43.22     31.37 o 
  -8   2   6      815.69      748.80     58.57 o 
  -7   2   6    12307.58    11955.57    245.51 o 
  -6   2   6      217.16      178.50     30.76 o 
  -5   2   6    17739.78    17982.59    248.99 o 
  -4   2   6     2101.51     2168.91     53.63 o 
  -3   2   6      634.46      609.98     33.10 o 
  -2   2   6     1721.17     1732.99     54.94 o 
  -1   2   6      937.40      831.48     36.77 o 
   0   2   6    27530.40    26611.21    295.65 o 
   1   2   6      469.01      484.37     17.65 o 
   2   2   6     6306.25     5916.05     75.85 o 
   3   2   6     2785.74     2511.51     46.02 o 
   4   2   6     1377.67     1423.86     46.04 o 
   5   2   6     8562.78     9384.48    118.96 o 
   6   2   6     4590.50     4792.60     79.63 o 
   7   2   6    18271.53    17917.37    264.32 o 
   8   2   6     9550.94     9620.05    162.47 o 
   9   2   6     4282.75     4152.33    178.04 o 
  10   2   6     9781.79     9596.97    211.80 o 
  11   2   6      102.52       69.71     29.19 o 
  12   2   6       51.93       17.76     31.07 o 
  13   2   6     1023.88     1122.34     81.07 o 
  14   2   6      688.28      555.49    124.52 o 
 -11   3   6      229.84      151.55    119.36 o 
 -10   3   6      134.87       65.83     52.74 o 
  -9   3   6     3454.03     3459.56    194.06 o 
  -8   3   6      583.19      575.28     54.18 o 
  -7   3   6    10180.96    10013.81    375.03 o 
  -6   3   6     5467.33     5436.55    140.08 o 
  -5   3   6      699.56      603.26     45.49 o 
  -4   3   6      686.65      622.07     37.34 o 
  -3   3   6      685.50      750.00     37.23 o 
  -2   3   6    18748.73    18465.29    245.95 o 
  -1   3   6    15893.64    15470.22    207.29 o 
   0   3   6      409.45      613.68     25.64 o 
   1   3   6    68986.73    69848.61    752.88 o 
   2   3   6    10116.58    10335.83    137.01 o 
   3   3   6    12760.34    13424.67    142.48 o 
   4   3   6      654.30      698.01     23.04 o 
   5   3   6       86.20       65.25     12.12 o 
   6   3   6    46486.69    47077.32    693.17 o 
   7   3   6     3087.21     3005.06     67.22 o 
   8   3   6    21624.40    21267.53    375.63 o 
   9   3   6     8764.67     8636.35    189.71 o 
  10   3   6     2418.99     2110.65    104.81 o 
  11   3   6      206.49      234.77     38.11 o 
  12   3   6      275.86      316.62     46.28 o 
  13   3   6     2879.47     2809.77    144.09 o 
  14   3   6     1654.00     1770.08     99.60 o 
 -11   4   6       80.21      167.98     79.31 o 
 -10   4   6     1659.83     1694.58     95.34 o 
  -9   4   6      154.49      103.98     45.22 o 
  -8   4   6     7057.65     7402.08    257.35 o 
  -7   4   6     2072.16     2276.77    181.35 o 
  -6   4   6      982.35     1031.79     70.89 o 
  -5   4   6     1736.10     1683.60     69.33 o 
  -4   4   6       34.87       28.53     19.97 o 
  -3   4   6    13646.58    13772.23    197.95 o 
  -2   4   6     9319.69     9712.77    146.00 o 
  -1   4   6     8020.92     7396.26    106.82 o 
   0   4   6    19710.82    19105.89    256.81 o 
   1   4   6      418.10      376.66     16.86 o 
   2   4   6    45559.29    48503.34    491.09 o 
   3   4   6     1680.47     1768.30     28.09 o 
   4   4   6      140.44       91.51      9.99 o 
   5   4   6    34888.39    35698.89    439.48 o 
   6   4   6     6208.14     6551.38     98.22 o 
   7   4   6    47966.61    47817.95    645.35 o 
   8   4   6     2059.15     2154.73     76.58 o 
   9   4   6      731.20      697.03     50.14 o 
  10   4   6       21.02       13.88     22.83 o 
  11   4   6     1880.41     1985.87     87.62 o 
  12   4   6     7895.29     7857.91    198.38 o 
  13   4   6      276.55      226.46     45.61 o 
  14   4   6     3077.50     3167.10    128.23 o 
  15   4   6     1042.85      985.91    101.72 o 
 -10   5   6     1157.44     1298.55    112.57 o 
  -9   5   6     6078.05     6298.58    175.99 o 
  -8   5   6       86.63      130.05     35.58 o 
  -7   5   6     2304.43     2429.09     94.42 o 
  -6   5   6     1463.14     1490.54     73.46 o 
  -5   5   6      666.55      673.77     50.38 o 
  -4   5   6     7480.11     7551.14    168.20 o 
  -3   5   6      293.55      402.81     36.87 o 
  -2   5   6    26786.08    25794.31    394.40 o 
  -1   5   6     5260.21     5048.25     82.12 o 
   0   5   6     9564.62     9985.23    132.95 o 
   1   5   6     5250.16     5919.28     80.27 o 
   2   5   6      127.13      132.64     11.03 o 
   3   5   6     7687.54     7337.58     80.36 o 
   4   5   6     1452.01     1363.75     23.16 o 
   5   5   6    13982.17    13566.03    164.63 o 
   6   5   6    44423.71    45524.63    500.66 o 
   7   5   6      398.27      394.34     24.27 o 
   8   5   6     2819.26     2779.33     87.94 o 
   9   5   6      798.12      778.35     53.29 o 
  10   5   6      770.37      734.08     55.29 o 
  11   5   6     7947.39     7755.55    208.06 o 
  12   5   6      819.45      746.96     64.60 o 
  13   5   6     5550.33     5663.07    231.90 o 
  14   5   6      166.54      167.28     46.06 o 
  15   5   6      103.87       41.92     46.92 o 
 -10   6   6     1381.22     1452.95    121.14 o 
  -9   6   6     1202.74     1159.18    104.15 o 
  -8   6   6     3752.15     3739.35    127.25 o 
  -7   6   6       76.81       62.73     31.52 o 
  -6   6   6     1028.98      964.01    101.71 o 
  -5   6   6     3057.22     3207.15    161.89 o 
  -4   6   6     4712.78     4511.02    121.10 o 
  -3   6   6    20334.45    20241.00    357.33 o 
  -2   6   6      267.53      288.25     33.62 o 
  -1   6   6    14896.81    15362.22    197.15 o 
   0   6   6      113.91      125.84     14.24 o 
   1   6   6       79.81      131.31     15.56 o 
   2   6   6    11916.38    11784.02    129.59 o 
   3   6   6      347.49      378.13     14.49 o 
   4   6   6    41485.13    42724.01    475.15 o 
   5   6   6     8939.25     9330.89    103.85 o 
   6   6   6    11624.57    12050.45    152.36 o 
   7   6   6     1089.43     1116.25     53.50 o 
   8   6   6       21.88       18.70     17.77 o 
   9   6   6     7153.73     7048.29    165.92 o 
  10   6   6     2445.36     2414.43     91.17 o 
  11   6   6     3833.12     4031.83    127.12 o 
  12   6   6     5856.62     5865.36    165.54 o 
  13   6   6        5.79       -3.92     36.89 o 
  14   6   6      466.26      406.51     59.93 o 
  15   6   6        8.76      -42.38     42.38 o 
  -9   7   6     1186.29     1407.41    115.21 o 
  -8   7   6        9.25       21.32     42.98 o 
  -7   7   6     1268.86     1140.50     72.92 o 
  -6   7   6       41.57       55.95     29.40 o 
  -5   7   6    10860.63    10736.88    229.39 o 
  -4   7   6     8026.52     7675.21    368.58 o 
  -3   7   6     3978.67     4119.79    113.94 o 
  -2   7   6    13060.16    12963.52    219.38 o 
  -1   7   6      658.30      696.39     36.40 o 
   0   7   6      576.42      444.20     23.07 o 
   1   7   6     5182.22     4947.04     87.89 o 
   2   7   6    16534.17    16500.37    188.31 o 
   3   7   6    53700.33    53946.09    515.64 o 
   4   7   6        7.41       21.76     11.26 o 
   5   7   6     6895.07     7232.44     92.78 o 
   6   7   6     1086.16     1234.26     35.08 o 
   7   7   6     1719.28     1583.09     55.31 o 
   8   7   6     9767.61     9714.81    203.49 o 
   9   7   6       89.66       62.93     27.47 o 
  10   7   6    14963.91    14883.08    296.95 o 
  11   7   6     1694.65     1637.62    173.65 o 
  12   7   6     1873.12     1928.64     97.81 o 
  13   7   6      515.02      435.80     56.70 o 
  14   7   6        1.43       29.45     34.94 o 
  15   7   6     1344.98     1376.87    118.73 o 
  -9   8   6      108.99       99.30     68.21 o 
  -8   8   6      373.44      393.70     72.25 o 
  -7   8   6      834.37      811.38     99.45 o 
  -6   8   6    11964.46    12069.21    259.68 o 
  -5   8   6     1152.31     1227.23     75.79 o 
  -4   8   6     9413.88     9575.67    209.49 o 
  -3   8   6     2461.33     2438.72     76.56 o 
  -2   8   6        3.24       23.21     17.94 o 
  -1   8   6     3383.11     3355.57     84.59 o 
   0   8   6      274.59      297.91     24.01 o 
   1   8   6    27498.64    28205.40    363.12 o 
   2   8   6    17366.57    17604.87    201.75 o 
   3   8   6     5945.55     6172.74     80.07 o 
   4   8   6    18250.54    18530.85    194.92 o 
   5   8   6      413.25      427.17     17.79 o 
   6   8   6      102.98      171.23     16.68 o 
   7   8   6     6708.26     6441.96    148.31 o 
   8   8   6     7835.49     7815.40    175.54 o 
   9   8   6    30667.05    30489.14    525.90 o 
  10   8   6      148.84      104.27     30.65 o 
  11   8   6     2403.07     2497.95     99.65 o 
  12   8   6       11.61       -6.11     41.74 o 
  13   8   6      555.47      604.33     64.57 o 
  14   8   6     1869.40     1779.71    102.06 o 
  15   8   6        4.08       20.27     49.69 o 
  -8   9   6     1616.51     1372.40    114.79 o 
  -7   9   6     5786.86     5701.06    213.42 o 
  -6   9   6      537.23      432.39     66.17 o 
  -5   9   6     5229.78     5267.92    202.93 o 
  -4   9   6      249.67      292.05     36.50 o 
  -3   9   6      257.57      207.63     29.56 o 
  -2   9   6     1600.21     1537.41     60.13 o 
  -1   9   6     1986.06     1879.30     63.67 o 
   0   9   6    19889.17    19502.47    304.24 o 
   1   9   6      862.03      855.36     49.53 o 
   2   9   6    24985.61    26015.60    286.82 o 
   3   9   6     9931.18    10389.81    121.82 o 
   4   9   6     1354.94     1488.86     32.92 o 
   5   9   6      893.48      879.58     26.34 o 
   6   9   6     1311.61     1378.01     43.10 o 
   7   9   6    20710.76    20295.07    282.56 o 
   8   9   6     8288.88     8333.17    160.63 o 
   9   9   6     3842.59     3644.06    112.58 o 
  10   9   6     5170.39     5221.47    144.60 o 
  11   9   6       14.88       -4.90     25.54 o 
  12   9   6      519.40      578.16     59.09 o 
  13   9   6     1163.53     1135.09     81.30 o 
  14   9   6      616.58      709.98    103.74 o 
  15   9   6     3439.49     3364.06    173.40 o 
  -8  10   6      653.52      637.97    119.44 o 
  -7  10   6     2792.11     3037.24    158.22 o 
  -6  10   6     3166.32     3273.96    161.63 o 
  -5  10   6       92.75      123.74     39.28 o 
  -4  10   6       17.65       -7.08     25.15 o 
  -3  10   6      510.17      540.75     43.85 o 
  -2  10   6     7740.72     7658.32    156.70 o 
  -1  10   6     9005.00     8884.42    170.34 o 
   0  10   6      366.45      376.40     33.59 o 
   1  10   6    10660.27    10859.53    231.95 o 
   2  10   6     2946.33     3174.28     59.39 o 
   3  10   6        2.34       18.52     10.05 o 
   4  10   6     2481.16     2582.42     46.83 o 
   5  10   6      980.72     1025.75     29.47 o 
   6  10   6    27738.71    28661.73    340.24 o 
   7  10   6     1061.57     1004.58     44.85 o 
   8  10   6     7970.50     7728.36    213.15 o 
   9  10   6     3988.29     3894.54    139.52 o 
  10  10   6       33.75       15.76     25.24 o 
  11  10   6      918.68      956.41     69.17 o 
  12  10   6      144.30      197.60     43.41 o 
  13  10   6     4412.27     4382.62    174.68 o 
  14  10   6     2577.51     2924.09    155.44 o 
  15  10   6      445.94      383.49     86.37 o 
  -7  11   6     1038.96     1108.12    110.57 o 
  -6  11   6      286.87      275.60     54.11 o 
  -5  11   6      303.80      311.20     53.20 o 
  -4  11   6       63.81       75.21     33.98 o 
  -3  11   6     3941.90     3965.61    183.17 o 
  -2  11   6     2310.78     2417.55     81.22 o 
  -1  11   6     3544.80     3559.62     96.32 o 
   0  11   6     5408.72     5410.93    121.19 o 
   1  11   6      126.25       98.10     21.87 o 
   2  11   6     3081.85     3135.60     73.79 o 
   3  11   6      544.48      560.59     25.99 o 
   4  11   6     2123.08     2154.68     43.77 o 
   5  11   6    17949.18    18299.48    196.00 o 
   6  11   6      917.50      921.29     37.42 o 
   7  11   6     8139.80     8316.32    144.91 o 
   8  11   6        7.05        7.38     18.67 o 
   9  11   6      358.33      374.82     38.59 o 
  10  11   6     3048.39     2982.58    107.62 o 
  11  11   6      601.03      696.23     62.33 o 
  12  11   6     9347.65     9462.48    232.48 o 
  13  11   6      203.24      122.54     61.94 o 
  14  11   6     1401.14     1481.19    124.45 o 
  -7  12   6      333.15      257.60     97.39 o 
  -6  12   6       39.29       37.40     49.04 o 
  -5  12   6      894.89      896.76     78.55 o 
  -4  12   6     1002.21     1161.05     81.47 o 
  -3  12   6        2.83       12.26     28.60 o 
  -2  12   6     8292.69     8021.00    260.04 o 
  -1  12   6     4005.05     4114.74    151.84 o 
   0  12   6     3394.84     3413.86     94.51 o 
   1  12   6     3775.79     3634.97     95.28 o 
   2  12   6       20.21       29.83     18.67 o 
   3  12   6    17599.86    17620.94    231.54 o 
   4  12   6     4181.68     4238.53     76.92 o 
   5  12   6     9591.87     9885.34    120.47 o 
   6  12   6    10575.08    10273.14    169.39 o 
   7  12   6       38.01       58.55     19.61 o 
   8  12   6      287.12      233.51     28.82 o 
   9  12   6     1277.26     1332.45     82.54 o 
  10  12   6     3912.02     3944.72    114.73 o 
  11  12   6     6987.38     6912.43    184.81 o 
  12  12   6      807.03     1070.35    119.60 o 
  13  12   6     2694.14     3033.65    156.96 o 
  14  12   6      111.77      151.59     63.66 o 
  -6  13   6     1791.76     1849.34    176.54 o 
  -5  13   6     2625.22     2468.50    143.72 o 
  -4  13   6     2124.24     2281.57    143.31 o 
  -3  13   6     6482.61     6723.48    204.56 o 
  -2  13   6      344.18      329.91     80.53 o 
  -1  13   6      754.45      787.10     64.01 o 
   0  13   6      142.55      135.96     35.31 o 
   1  13   6     1302.35     1345.79     81.14 o 
   2  13   6    19627.80    20461.52    328.25 o 
   3  13   6        5.66       32.69     16.62 o 
   4  13   6    21628.59    21990.29    272.31 o 
   5  13   6     4224.13     4232.04     85.47 o 
   6  13   6     3318.08     3260.59     92.13 o 
   7  13   6      161.07      144.52     25.70 o 
   8  13   6      363.85      458.21     38.00 o 
   9  13   6     5552.83     5309.99    130.00 o 
  10  13   6     2013.17     2258.51     93.98 o 
  11  13   6     2365.07     2267.46     89.33 o 
  12  13   6     4614.51     4687.57    156.99 o 
  13  13   6       14.59      -17.12     46.06 o 
  14  13   6        8.79       21.75     55.63 o 
  -5  14   6     3732.28     3816.38    238.40 o 
  -4  14   6     2695.50     2928.26    331.99 o 
  -3  14   6      893.03      924.85     94.26 o 
  -2  14   6     1458.28     1130.77     96.12 o 
  -1  14   6       17.20      -19.70     28.62 o 
   0  14   6     5742.75     5903.89    187.14 o 
   1  14   6     3150.53     3206.67    113.65 o 
   2  14   6     2842.06     2870.79     92.23 o 
   3  14   6     9744.31     9986.17    155.71 o 
   4  14   6      426.44      396.77     33.45 o 
   5  14   6     1054.50     1036.43     42.68 o 
   6  14   6       19.14       30.64     23.38 o 
   7  14   6     1466.52     1374.43     57.84 o 
   8  14   6    14563.50    14126.21    247.29 o 
   9  14   6        0.49        8.04     24.29 o 
  10  14   6     5754.24     5587.36    165.48 o 
  11  14   6      742.00      762.73     69.67 o 
  12  14   6      719.72      814.79     75.61 o 
  13  14   6        0.65      -26.65     36.04 o 
  14  14   6        8.80      -35.92     43.00 o 
  -4  15   6      849.45      690.63    116.59 o 
  -3  15   6      453.06      497.38     77.54 o 
  -2  15   6       16.81       22.05     42.69 o 
  -1  15   6     2584.58     2717.57    136.66 o 
   0  15   6      300.61      276.59     56.43 o 
   1  15   6     7328.29     7666.58    197.27 o 
   2  15   6     3282.73     3281.46    116.37 o 
   3  15   6     1971.26     1988.27     68.11 o 
   4  15   6      393.40      432.88     39.98 o 
   5  15   6        4.86      -19.04     19.43 o 
   6  15   6     3761.06     3678.29    104.92 o 
   7  15   6     4776.21     4614.96    108.14 o 
   8  15   6     3371.56     3246.22     94.34 o 
   9  15   6     4846.67     5062.26    145.51 o 
  10  15   6       30.62       38.23     31.55 o 
  11  15   6      562.22      572.29     63.72 o 
  12  15   6      157.22      154.65     47.56 o 
  13  15   6      133.66       80.21     45.60 o 
  -3  16   6      513.58      412.57     96.60 o 
  -2  16   6     1323.71     1334.42    113.60 o 
  -1  16   6     1126.78     1191.31    103.85 o 
   0  16   6     8056.22     8405.21    335.64 o 
   1  16   6      582.58      756.42    114.05 o 
   2  16   6     3777.80     3945.24    170.66 o 
   3  16   6     1172.11     1243.49     67.37 o 
   4  16   6      392.78      333.68     49.45 o 
   5  16   6     6675.15     6831.34    155.55 o 
   6  16   6      243.49      269.70     39.49 o 
   7  16   6     7017.40     7093.36    180.75 o 
   8  16   6     6546.80     6881.25    272.57 o 
   9  16   6      561.49      517.59     58.72 o 
  10  16   6      330.94      383.70     55.18 o 
  11  16   6        0.41       14.41     33.67 o 
  12  16   6     2512.69     2717.51    127.65 o 
  13  16   6     1199.61     1343.38    118.62 o 
  -2  17   6     2687.47     2474.78    188.28 o 
  -1  17   6     3563.82     3679.74    358.56 o 
   0  17   6      222.85      161.29     57.03 o 
   1  17   6     1907.75     1886.62    121.37 o 
   2  17   6      228.04      180.86     44.74 o 
   3  17   6      725.83      686.95     66.07 o 
   4  17   6     3650.79     3648.52    159.48 o 
   5  17   6     1850.13     1909.12    125.86 o 
   6  17   6    11018.37    11939.54    272.97 o 
   7  17   6      426.36      442.40     73.93 o 
   8  17   6     4391.82     4537.03    143.24 o 
   9  17   6      687.37      697.39     68.82 o 
  10  17   6       62.32       51.09     36.23 o 
  11  17   6     2050.86     1970.84    162.90 o 
  12  17   6       95.87      126.28     50.49 o 
  -1  18   6     1939.21     1840.62    172.90 o 
   0  18   6     1809.28     1859.65    165.12 o 
   1  18   6        1.94      -14.56     41.07 o 
   2  18   6      913.41      701.52     72.43 o 
   3  18   6      991.71      865.93     75.37 o 
   4  18   6     6003.68     6116.60    284.01 o 
   5  18   6     7526.55     7851.31    270.35 o 
   6  18   6     1020.15      911.77     98.42 o 
   7  18   6     2677.95     2938.74    209.38 o 
   8  18   6       21.68       20.59     42.28 o 
   9  18   6      274.35      286.47     62.46 o 
  10  18   6     1572.61     1570.23     83.37 o 
  11  18   6      422.37      500.19    106.87 o 
   0  19   6       47.68       52.66     75.03 o 
   1  19   6      460.13      358.00     90.41 o 
   2  19   6       61.84      115.30     79.49 o 
   3  19   6     8571.44     8738.74    219.56 o 
   4  19   6     3133.11     3622.35    185.73 o 
   5  19   6     4768.58     5414.91    473.00 o 
   6  19   6     2165.91     2384.53    202.24 o 
   9  19   6      340.53      311.53     98.50 o 
  10  19   6     2764.17     3082.38    156.20 o 
   2  20   6     6487.11     6988.14    334.53 o 
   3  20   6       15.45       25.85     77.25 o 
   4  20   6     4422.19     4816.00    221.13 o 
   5  20   6      496.26      220.96     99.93 o 
  -5 -19   7        0.82       37.75     69.48 o 
  -4 -19   7     5192.98     5083.73    220.85 o 
  -3 -19   7     1120.18     1116.14    189.71 o 
  -2 -19   7      262.88      225.72     92.00 o 
  -1 -19   7        0.49      -16.81     63.92 o 
  -7 -18   7     1876.01     2010.13    147.67 o 
  -6 -18   7     1164.45     1283.77     83.94 o 
  -5 -18   7     6295.58     6255.26    168.30 o 
  -4 -18   7       73.92       97.63     39.41 o 
  -3 -18   7      666.17      795.62     66.76 o 
  -2 -18   7        7.29       -9.58     34.23 o 
  -1 -18   7      598.33      683.36     70.51 o 
   0 -18   7     3866.74     3982.59    143.53 o 
   1 -18   7       39.63        8.09     63.77 o 
  -8 -17   7      586.39      479.14     78.84 o 
  -7 -17   7     3449.24     3182.00    147.78 o 
  -6 -17   7     2328.34     2335.02    129.36 o 
  -5 -17   7      979.35     1086.44     93.50 o 
  -4 -17   7     1247.69     1219.66     88.74 o 
  -3 -17   7        0.90       -1.75     28.94 o 
  -2 -17   7     1592.08     1476.86     81.30 o 
  -1 -17   7     1931.08     1769.56     97.39 o 
   0 -17   7      943.25      894.83     95.02 o 
   1 -17   7     6421.26     6559.12    186.60 o 
   2 -17   7      155.44      178.57     54.28 o 
   3 -17   7      768.28      641.74    156.24 o 
  -9 -16   7       58.42       22.40     38.38 o 
  -8 -16   7     6316.76     6325.87    196.07 o 
  -7 -16   7      626.40      636.23     70.24 o 
  -6 -16   7     2784.83     2614.15    176.20 o 
  -5 -16   7      511.80      479.85     50.15 o 
  -4 -16   7        3.05       55.79     30.00 o 
  -3 -16   7     2045.84     2266.70     93.12 o 
  -2 -16   7      228.04      199.89     37.18 o 
  -1 -16   7     5925.77     5494.43    161.12 o 
   0 -16   7     5696.63     5706.12    165.58 o 
   1 -16   7      508.81      533.36     58.59 o 
   2 -16   7     1591.58     1648.78     92.53 o 
   3 -16   7        0.84      -10.76     30.58 o 
   4 -16   7      915.05      781.36     89.40 o 
 -10 -15   7     1192.78     1284.00    106.25 o 
  -9 -15   7     4430.19     4429.24    159.97 o 
  -8 -15   7      185.04      141.88     44.39 o 
  -7 -15   7     5242.13     5183.83    167.37 o 
  -6 -15   7      167.08      117.30     33.78 o 
  -5 -15   7      168.21      163.07     35.22 o 
  -4 -15   7     2839.42     2864.49    123.22 o 
  -3 -15   7      448.98      484.73     57.76 o 
  -2 -15   7    18063.03    17801.79    311.57 o 
  -1 -15   7     1999.31     2079.75     96.34 o 
   0 -15   7     2316.36     2191.55     95.57 o 
   1 -15   7      229.42      223.40     42.38 o 
   2 -15   7       66.86       21.67     28.38 o 
   3 -15   7     2892.28     2752.62    109.04 o 
   4 -15   7      153.53       98.09     39.79 o 
   5 -15   7     3959.52     3519.13    216.04 o 
   6 -15   7     3206.28     3507.55    221.43 o 
 -10 -14   7     1105.86     1201.99     82.26 o 
  -9 -14   7     2463.03     2425.24     97.79 o 
  -8 -14   7     3219.76     3149.86    126.59 o 
  -7 -14   7      164.58      193.77     44.43 o 
  -6 -14   7      766.23      771.55    116.88 o 
  -5 -14   7      213.98      168.10     34.48 o 
  -4 -14   7     5493.44     5235.02    134.12 o 
  -3 -14   7    11181.13    11244.29    219.34 o 
  -2 -14   7     1046.34      925.13     83.26 o 
  -1 -14   7     7145.79     6952.98    172.64 o 
   0 -14   7      454.23      359.91     52.08 o 
   1 -14   7       11.26      -23.11     23.11 o 
   2 -14   7     1950.29     1934.70     89.67 o 
   3 -14   7      289.93      313.65     58.72 o 
   4 -14   7    10630.65    10175.88    459.67 o 
   5 -14   7      858.94      850.75     72.00 o 
   6 -14   7     2286.60     2405.08    231.66 o 
   7 -14   7      304.30      330.88     85.50 o 
 -11 -13   7        7.58       15.71     38.05 o 
 -10 -13   7     3611.61     3919.31    135.74 o 
  -9 -13   7      867.81      950.52     66.29 o 
  -8 -13   7       88.88       36.08     28.86 o 
  -7 -13   7       31.56       23.06     35.37 o 
  -6 -13   7       14.07        9.38     29.63 o 
  -5 -13   7    12206.02    12076.66    228.83 o 
  -4 -13   7     8863.26     8620.81    157.29 o 
  -3 -13   7     4084.78     3976.49     96.16 o 
  -2 -13   7     6414.08     6301.44    126.42 o 
  -1 -13   7       11.40       -1.29     18.30 o 
   0 -13   7     1319.55     1286.10     60.01 o 
   1 -13   7     1902.98     1692.93     67.51 o 
   2 -13   7     5310.40     5209.53    125.11 o 
   3 -13   7    12466.07    11806.03    251.50 o 
   4 -13   7      154.94      183.53     39.43 o 
   5 -13   7     2183.51     2151.62    120.10 o 
   6 -13   7       53.09       33.32     34.90 o 
   7 -13   7       27.18       97.61     51.20 o 
   8 -13   7     2088.22     2290.46    175.27 o 
 -11 -12   7     3056.07     3182.81    166.56 o 
 -10 -12   7        3.89        2.34     29.57 o 
  -9 -12   7        6.25        4.75     26.94 o 
  -8 -12   7      451.67      441.30     47.80 o 
  -7 -12   7      918.02      854.49     57.56 o 
  -6 -12   7    12947.27    12566.29    204.54 o 
  -5 -12   7       20.59       49.72     23.07 o 
  -4 -12   7    10665.63    10329.48    175.04 o 
  -3 -12   7     4335.48     4167.27     95.72 o 
  -2 -12   7      431.49      490.13     36.83 o 
  -1 -12   7      756.35      734.88     42.75 o 
   0 -12   7       65.06       30.22     19.73 o 
   1 -12   7    10836.17    10425.33    191.45 o 
   2 -12   7     4090.35     4015.23    103.71 o 
   3 -12   7     6356.27     6297.67    133.59 o 
   4 -12   7     3557.53     3481.23    100.39 o 
   5 -12   7       57.02       67.53     31.82 o 
   6 -12   7       48.36       -6.36     39.81 o 
   7 -12   7      298.18      412.16     71.61 o 
   8 -12   7     2672.03     2664.01    184.32 o 
 -11 -11   7      289.52      288.79     48.77 o 
 -10 -11   7      386.90      318.75     44.31 o 
  -9 -11   7      121.93       96.11     31.87 o 
  -8 -11   7     3503.93     3459.34    106.21 o 
  -7 -11   7     7338.50     7243.23    158.87 o 
  -6 -11   7     5984.95     5901.22    125.14 o 
  -5 -11   7    15093.45    14579.91    222.46 o 
  -4 -11   7       20.88       26.15     18.80 o 
  -3 -11   7      235.12      201.24     25.84 o 
  -2 -11   7     1426.19     1358.08     52.50 o 
  -1 -11   7      402.25      346.24     30.69 o 
   0 -11   7    15581.48    15249.37    249.90 o 
   1 -11   7     1132.35     1131.97     53.05 o 
   2 -11   7    11626.27    11587.15    184.58 o 
   3 -11   7     2997.10     2791.69     81.67 o 
   4 -11   7      322.72      324.56     36.53 o 
   5 -11   7       58.97        8.16     30.11 o 
   6 -11   7       53.74       18.44     30.21 o 
   7 -11   7     5024.31     4987.96    152.03 o 
   8 -11   7     1911.13     1914.75     98.57 o 
   9 -11   7     1245.84     1149.52    131.50 o 
 -12 -10   7      428.97      455.23     57.09 o 
 -11 -10   7       14.91       -6.53     30.68 o 
 -10 -10   7      125.94      121.32     35.90 o 
  -9 -10   7     3859.89     3664.04    111.40 o 
  -8 -10   7     1473.98     1414.90     70.23 o 
  -7 -10   7     5941.65     6044.46    124.43 o 
  -6 -10   7     7486.04     7413.59    137.69 o 
  -5 -10   7      417.33      357.56     31.11 o 
  -4 -10   7      380.91      391.18     28.08 o 
  -3 -10   7     1198.19     1154.56     40.78 o 
  -2 -10   7     8028.22     7654.55    157.96 o 
  -1 -10   7    10593.38    10181.20    164.50 o 
   0 -10   7     3858.52     3834.92    131.51 o 
   1 -10   7    16910.89    16927.26    244.40 o 
   2 -10   7     2850.28     2790.50     70.61 o 
   3 -10   7     3912.53     3887.03     87.56 o 
   4 -10   7        9.61        0.01     19.84 o 
   5 -10   7     2633.50     2506.76    102.05 o 
   6 -10   7     9326.52     9171.70    294.61 o 
   7 -10   7       30.97        7.89     29.33 o 
   8 -10   7     4775.86     5220.63    156.63 o 
   9 -10   7      837.03      681.99     79.31 o 
 -12  -9   7        4.52      -23.48     34.88 o 
 -11  -9   7      186.42      180.65     41.12 o 
 -10  -9   7     2785.62     2726.85     98.23 o 
  -9  -9   7     1329.56     1246.46     68.70 o 
  -8  -9   7     8407.09     8355.07    156.80 o 
  -7  -9   7      727.01      676.24     43.50 o 
  -6  -9   7     1225.28     1183.17     51.28 o 
  -5  -9   7     1803.07     1815.57     58.36 o 
  -4  -9   7       47.08       62.63     16.64 o 
  -3  -9   7     7923.97     7688.64    118.43 o 
  -2  -9   7     4200.59     4194.42     76.72 o 
  -1  -9   7    18672.46    18709.86    260.75 o 
   0  -9   7     9040.11     8998.21    147.29 o 
   1  -9   7     1138.21     1149.59     43.45 o 
   2  -9   7       39.91       35.82     15.61 o 
   3  -9   7       88.30       89.02     21.59 o 
   4  -9   7    11261.92    11054.49    197.58 o 
   5  -9   7     8853.34     8660.71    193.86 o 
   6  -9   7     2147.93     2012.07     84.68 o 
   7  -9   7     7134.50     6988.10    176.89 o 
   8  -9   7       37.77       86.40     33.10 o 
   9  -9   7        6.24       40.82     32.59 o 
  10  -9   7      193.49      163.70     82.16 o 
 -12  -8   7      491.68      487.08     93.16 o 
 -11  -8   7      434.90      430.20     51.71 o 
 -10  -8   7     2642.29     2723.97     96.68 o 
  -9  -8   7     5880.36     5756.83    141.77 o 
  -8  -8   7      349.43      329.56     40.50 o 
  -7  -8   7     1289.41     1420.13     63.00 o 
  -6  -8   7      636.05      582.35     38.09 o 
  -5  -8   7      514.52      535.75     35.11 o 
  -4  -8   7     6540.96     6189.57    112.95 o 
  -3  -8   7     1323.23     1279.71     40.43 o 
  -2  -8   7    15709.60    15244.02    195.23 o 
  -1  -8   7     1660.21     1687.67     42.74 o 
   0  -8   7     7573.07     7893.36    117.52 o 
   1  -8   7     1125.63     1211.42     50.67 o 
   2  -8   7       60.19       61.10     15.99 o 
   3  -8   7     6006.31     6019.70    137.09 o 
   4  -8   7     1141.99     1036.70     49.14 o 
   5  -8   7    13838.73    13972.07    271.01 o 
   6  -8   7     4793.13     4704.55    129.26 o 
   7  -8   7      732.77      807.02     58.94 o 
   8  -8   7       12.62       18.49     28.10 o 
   9  -8   7        9.77      -28.28     28.28 o 
  10  -8   7     2609.04     2707.13    147.75 o 
  11  -8   7     1706.41     1966.25    183.36 o 
 -12  -7   7       31.07        8.85     39.32 o 
 -11  -7   7     3112.18     3302.45    131.06 o 
 -10  -7   7     2585.13     2370.16    142.69 o 
  -9  -7   7     1373.70     1565.37     75.38 o 
  -8  -7   7     1535.89     1478.59     61.00 o 
  -7  -7   7       18.89       18.21     19.24 o 
  -6  -7   7     2504.66     2477.91    120.29 o 
  -5  -7   7     3864.04     3815.03     84.27 o 
  -4  -7   7     9619.70     9096.97    197.53 o 
  -3  -7   7    21050.18    20363.11    249.86 o 
  -2  -7   7     1085.90     1031.17     34.13 o 
  -1  -7   7    12618.88    12483.42    170.85 o 
   0  -7   7        2.26        0.35      8.48 o 
   1  -7   7     8449.55     8491.88    131.44 o 
   2  -7   7    32834.45    32378.39    408.23 o 
   3  -7   7     1389.28     1389.50     50.31 o 
   4  -7   7    13042.18    13029.60    225.81 o 
   5  -7   7      659.29      735.75     81.45 o 
   6  -7   7       60.26       30.18     27.06 o 
   7  -7   7      205.70      185.78     38.48 o 
   8  -7   7      516.80      529.08     50.72 o 
   9  -7   7     4620.77     4871.21    143.70 o 
  10  -7   7      397.92      501.25     95.73 o 
  11  -7   7     3600.89     3510.25    229.68 o 
 -12  -6   7     3258.11     3511.99    140.23 o 
 -11  -6   7        5.78       14.51     43.24 o 
 -10  -6   7     2579.01     2623.24    110.89 o 
  -9  -6   7      342.83      348.30     42.16 o 
  -8  -6   7      194.08      167.92     32.33 o 
  -7  -6   7     1186.23     1284.95     53.88 o 
  -6  -6   7       15.05       30.84     17.12 o 
  -5  -6   7    17697.29    16818.17    240.54 o 
  -4  -6   7    10209.02    10320.25    160.09 o 
  -3  -6   7     7606.85     7406.36    121.96 o 
  -2  -6   7     8988.23     8842.74    124.03 o 
  -1  -6   7      111.57       79.78     10.55 o 
   0  -6   7     9966.64     9809.34    119.98 o 
   1  -6   7     6218.25     6221.13     88.69 o 
   2  -6   7    17390.87    16886.72    227.61 o 
   3  -6   7    19494.28    19606.97    293.91 o 
   4  -6   7      354.68      347.28     29.11 o 
   5  -6   7     3309.27     3382.43     95.92 o 
   6  -6   7      673.59      675.63     47.68 o 
   7  -6   7     1508.36     1434.81     82.64 o 
   8  -6   7     1991.67     2153.78     84.97 o 
   9  -6   7      687.58      747.92     60.09 o 
  10  -6   7     4342.42     4814.32    275.52 o 
  11  -6   7      252.25      257.78     64.93 o 
  12  -6   7      184.38      206.21     93.90 o 
 -12  -5   7      414.43      324.29     71.22 o 
 -11  -5   7     2655.13     2689.50    115.41 o 
 -10  -5   7       18.39       21.83     28.83 o 
  -9  -5   7       21.06       26.22     25.78 o 
  -8  -5   7     1010.44     1001.63     58.40 o 
  -7  -5   7     1444.51     1287.57     73.38 o 
  -6  -5   7    11300.92    11121.84    177.10 o 
  -5  -5   7      270.67      250.29     25.22 o 
  -4  -5   7    10605.26    10301.15    158.76 o 
  -3  -5   7     1945.11     2095.03     63.08 o 
  -2  -5   7      781.07      842.65     35.24 o 
  -1  -5   7     1609.86     1454.12     30.73 o 
   0  -5   7        4.99       13.76      7.56 o 
   1  -5   7    26714.34    25907.66    293.69 o 
   2  -5   7    12349.54    12232.03    151.61 o 
   3  -5   7     5767.40     5471.29    181.45 o 
   4  -5   7      928.02      860.70     45.19 o 
   5  -5   7       11.42       31.69     17.63 o 
   6  -5   7     3717.08     3655.81    102.01 o 
   7  -5   7     1659.22     1560.30     94.47 o 
   8  -5   7     4388.97     4601.35    127.35 o 
   9  -5   7     6989.10     6905.22    170.89 o 
  10  -5   7      147.35      249.92    163.93 o 
  11  -5   7       32.89       -1.35     48.22 o 
  12  -5   7        5.35      -13.48     68.52 o 
 -12  -4   7      754.20      780.73     95.22 o 
 -11  -4   7       22.48      -11.65     47.35 o 
 -10  -4   7      183.23      158.69     42.75 o 
  -9  -4   7       19.04       11.75     25.50 o 
  -8  -4   7     4412.05     4398.17    114.88 o 
  -7  -4   7     3849.57     3880.82    102.18 o 
  -6  -4   7     1817.67     1749.17     64.29 o 
  -5  -4   7     9989.04     9814.07    156.12 o 
  -4  -4   7       60.56       63.54     15.53 o 
  -3  -4   7      137.81      179.67     29.21 o 
  -2  -4   7     3854.17     3693.00     80.77 o 
  -1  -4   7     5184.70     4950.30     77.34 o 
   0  -4   7    20659.84    19272.52    209.04 o 
   1  -4   7      246.74      260.27     14.77 o 
   2  -4   7    17614.19    17681.35    207.39 o 
   3  -4   7     4192.91     4313.22     67.37 o 
   4  -4   7       98.33       80.66     11.09 o 
   5  -4   7     9719.99     9484.22    163.90 o 
   6  -4   7       75.03       73.40     21.07 o 
   7  -4   7    18005.28    18404.38    332.82 o 
   8  -4   7     5360.74     5414.26    137.80 o 
   9  -4   7     1680.81     1560.26     82.61 o 
  10  -4   7     1316.83     1245.45     98.37 o 
  11  -4   7       31.21      -14.92     38.20 o 
  12  -4   7      989.47     1159.51    150.21 o 
  13  -4   7      683.22      803.25    140.06 o 
 -12  -3   7       58.42       47.34     70.19 o 
 -11  -3   7      129.85      153.78     51.79 o 
 -10  -3   7       90.90      136.64     57.22 o 
  -9  -3   7     5648.51     5695.29    158.68 o 
  -8  -3   7     1272.16     1234.80     62.75 o 
  -7  -3   7     3122.32     3110.18    113.12 o 
  -6  -3   7     3595.34     3554.76     92.43 o 
  -5  -3   7     1269.29     1207.79     54.79 o 
  -4  -3   7      254.29      221.69     17.69 o 
  -3  -3   7      162.28      139.75     12.99 o 
  -2  -3   7     9277.80     8463.98    142.51 o 
  -1  -3   7    24483.59    24118.18    277.22 o 
   0  -3   7     5893.45     5791.65     75.90 o 
   1  -3   7    10699.77     9953.20    115.31 o 
   2  -3   7       59.48       81.76     10.62 o 
   3  -3   7      113.52      135.37     25.03 o 
   4  -3   7     6094.31     6152.39     92.94 o 
   5  -3   7     5790.82     5985.65     97.10 o 
   6  -3   7    29932.60    29865.04    418.53 o 
   7  -3   7       54.01       51.58     20.21 o 
   8  -3   7     4423.11     4567.50    120.32 o 
   9  -3   7      633.02      612.27     48.58 o 
  10  -3   7       82.67       23.82     37.23 o 
  11  -3   7     1874.44     2201.05    152.91 o 
  12  -3   7       41.74       51.06     50.51 o 
  13  -3   7     5699.56     6471.52    342.62 o 
 -12  -2   7        3.76       45.75     50.59 o 
 -11  -2   7      889.50      929.49     92.14 o 
 -10  -2   7     2460.55     2520.49    243.80 o 
  -9  -2   7     1025.30     1105.20     71.81 o 
  -8  -2   7     7171.44     7159.59    155.14 o 
  -7  -2   7      793.27      884.01     51.66 o 
  -6  -2   7      332.66      348.35     34.82 o 
  -5  -2   7      362.47      426.21     27.82 o 
  -4  -2   7      602.25      599.78     26.34 o 
  -3  -2   7    27400.21    27193.44    314.61 o 
  -2  -2   7    20378.76    21260.46    229.33 o 
  -1  -2   7    47035.39    47325.57    480.59 o 
   0  -2   7    21187.11    21114.11    244.19 o 
   1  -2   7     1706.35     1719.00     32.02 o 
   2  -2   7     6347.29     6946.38     91.72 o 
   3  -2   7      719.13      740.22     23.23 o 
   4  -2   7    40368.06    41067.24    450.72 o 
   5  -2   7    28480.42    28900.66    327.65 o 
   6  -2   7     2542.30     2578.72     54.24 o 
   7  -2   7     6205.15     6828.39    124.49 o 
   8  -2   7      173.11      159.31     24.20 o 
   9  -2   7      165.35      139.23     42.53 o 
  10  -2   7     1936.08     1833.83    115.95 o 
  11  -2   7     1098.06     1262.10    102.96 o 
  12  -2   7     6137.08     6222.34    229.09 o 
  13  -2   7        4.26      -63.77     63.77 o 
 -12  -1   7     1032.47     1126.02    106.71 o 
 -11  -1   7      330.97      358.92     64.04 o 
 -10  -1   7     1596.09     1731.00    112.71 o 
  -9  -1   7     2504.20     2468.69    174.48 o 
  -8  -1   7      199.40      156.54     33.95 o 
  -7  -1   7       37.30       30.82     19.73 o 
  -6  -1   7      193.94      178.83     23.02 o 
  -5  -1   7     2149.61     2058.58     61.32 o 
  -4  -1   7    16546.89    16737.17    216.10 o 
  -3  -1   7     4862.08     4655.33     75.22 o 
  -2  -1   7    38205.64    38348.08    469.58 o 
  -1  -1   7     5089.46     5350.49     89.63 o 
   0  -1   7    10443.00    10948.83    118.90 o 
   1  -1   7      724.66      696.14     21.70 o 
   2  -1   7     6577.97     6803.19     89.41 o 
   3  -1   7    51082.42    51857.63    515.18 o 
   4  -1   7     4857.01     5087.34     73.91 o 
   5  -1   7    34340.91    34894.81    445.41 o 
   6  -1   7    18489.32    19018.29    246.70 o 
   7  -1   7       78.23       71.22     15.58 o 
   8  -1   7     1873.32     1829.09     55.46 o 
   9  -1   7      319.49      370.46     39.95 o 
  10  -1   7     7396.41     7781.95    242.86 o 
  11  -1   7     3426.38     3529.37    156.93 o 
  12  -1   7      546.12      722.12    167.26 o 
  13  -1   7     2244.90     1938.96    187.81 o 
  14  -1   7       30.05       43.62     73.28 o 
 -12   0   7       16.48       68.52     75.50 o 
 -11   0   7     1615.77     1762.14    120.71 o 
 -10   0   7      869.91      913.58     89.02 o 
  -9   0   7      380.37      394.98     61.39 o 
  -8   0   7       46.57       15.37     33.82 o 
  -7   0   7      642.20      567.49     48.88 o 
  -6   0   7     5233.08     5345.65    104.41 o 
  -5   0   7     1872.22     2005.30     55.58 o 
  -4   0   7    10527.48    10193.00    154.46 o 
  -3   0   7    12011.93    11853.79    153.30 o 
  -2   0   7       49.40       53.07     10.68 o 
  -1   0   7     2102.38     2304.45     40.19 o 
   0   0   7        4.40        9.42      6.62 o 
   1   0   7    10780.88    11319.77    122.15 o 
   2   0   7    60250.24    61785.84    621.09 o 
   3   0   7      116.36      143.03      9.90 o 
   4   0   7    15717.79    15282.58    165.39 o 
   5   0   7      213.07      255.79     15.36 o 
   6   0   7      746.71      888.98     28.79 o 
   7   0   7     4810.44     4882.02     95.47 o 
   8   0   7      255.52      262.45     24.33 o 
   9   0   7    20056.79    20188.50    390.12 o 
  10   0   7     1065.64     1045.83     78.09 o 
  11   0   7     5565.00     5807.07    208.11 o 
  12   0   7     1301.14     1299.25    181.06 o 
  13   0   7      149.08       84.66     52.58 o 
  14   0   7      234.09      231.27     92.79 o 
 -11   1   7       40.40      -12.27     43.18 o 
 -10   1   7      418.91      409.52    134.11 o 
  -9   1   7      255.01      228.62     52.04 o 
  -8   1   7      421.50      262.42     49.95 o 
  -7   1   7     2440.88     2593.72    115.78 o 
  -6   1   7       31.33       14.08     22.61 o 
  -5   1   7    20710.45    20388.83    278.80 o 
  -4   1   7    10132.71    10354.75    156.85 o 
  -3   1   7     4911.50     5033.23     79.03 o 
  -2   1   7      735.26      739.50     34.34 o 
  -1   1   7       62.03       51.30     13.48 o 
   0   1   7    35127.62    35675.00    373.13 o 
   1   1   7    14000.79    14344.77    175.28 o 
   2   1   7    42786.86    42856.55    410.04 o 
   3   1   7     6818.51     6631.56    110.13 o 
   4   1   7       67.02       66.20      7.01 o 
   5   1   7     1465.85     1458.53     32.19 o 
   6   1   7      238.02      333.77     17.69 o 
   7   1   7    15458.77    15617.19    235.63 o 
   8   1   7    16328.28    15727.25    292.73 o 
   9   1   7     3366.77     3156.00     99.95 o 
  10   1   7     7677.11     7923.47    184.94 o 
  11   1   7      249.44      192.68     37.76 o 
  12   1   7       69.16       71.42     45.22 o 
  13   1   7       55.29       44.98     45.07 o 
  14   1   7      160.48      175.43     84.70 o 
 -11   2   7      453.27      296.49     63.93 o 
 -10   2   7      154.45      175.20     51.92 o 
  -9   2   7      590.63      583.22     71.84 o 
  -8   2   7     2833.81     2877.45    105.03 o 
  -7   2   7     4444.19     4743.76    134.38 o 
  -6   2   7    20193.34    19993.01    363.82 o 
  -5   2   7      119.47      163.51     29.22 o 
  -4   2   7     5489.62     5611.76    110.52 o 
  -3   2   7       36.49       47.40     15.65 o 
  -2   2   7     4250.07     4310.53     90.36 o 
  -1   2   7    39165.57    40052.25    490.81 o 
   0   2   7      142.02      152.61     13.73 o 
   1   2   7    94489.34    94236.42    942.78 o 
   2   2   7    14268.75    14683.38    153.75 o 
   3   2   7       40.24       62.24      7.24 o 
   4   2   7      558.49      700.83     33.88 o 
   5   2   7      466.15      507.82     18.03 o 
   6   2   7    17264.74    17238.13    206.49 o 
   7   2   7     2451.93     2348.85     56.74 o 
   8   2   7     2766.15     2695.49     90.38 o 
   9   2   7    10226.70    10072.49    212.47 o 
  10   2   7      148.16      136.19     32.97 o 
  11   2   7       15.05        2.22     25.14 o 
  12   2   7       35.93       25.41     30.34 o 
  13   2   7     2395.05     2506.66    108.92 o 
  14   2   7     1763.33     1557.64    180.03 o 
 -11   3   7        0.07        6.15     45.43 o 
 -10   3   7     1147.74     1125.34     98.13 o 
  -9   3   7      122.11      176.61     59.54 o 
  -8   3   7     5296.67     5506.25    171.63 o 
  -7   3   7     1806.57     1809.63     81.64 o 
  -6   3   7      419.68      471.31     46.59 o 
  -5   3   7      511.71      506.40     44.41 o 
  -4   3   7      118.93      161.01     27.31 o 
  -3   3   7     4235.48     4307.70     95.20 o 
  -2   3   7    27117.25    27749.50    402.45 o 
  -1   3   7    11619.35    11786.70    168.54 o 
   0   3   7    64652.59    64257.85    773.30 o 
   1   3   7       96.11      126.31     12.13 o 
   2   3   7    10253.23    10350.94    114.93 o 
   3   3   7        4.10       12.95      6.32 o 
   4   3   7     1479.65     1560.97     36.05 o 
   5   3   7    38622.50    38880.11    477.13 o 
   6   3   7      967.01     1003.37     25.73 o 
   7   3   7    27032.61    25979.65    378.57 o 
   8   3   7     8758.21     8821.50    187.75 o 
   9   3   7     1223.48     1246.62     63.84 o 
  10   3   7     1857.30     1731.26    106.99 o 
  11   3   7      647.58      627.75     55.45 o 
  12   3   7     4671.37     4875.79    147.58 o 
  13   3   7     1444.94     1548.14     89.96 o 
  14   3   7     1465.35     1462.10    107.46 o 
  15   3   7     2128.72     2319.97    221.75 o 
 -11   4   7      211.85      236.66     84.86 o 
 -10   4   7      419.09      459.99     71.70 o 
  -9   4   7     4451.76     4540.76    154.85 o 
  -8   4   7      847.37      840.22     76.87 o 
  -7   4   7     2441.50     2447.33     96.44 o 
  -6   4   7      959.03      853.55     82.18 o 
  -5   4   7       10.82        4.30     20.76 o 
  -4   4   7     1451.02     1448.86     76.64 o 
  -3   4   7      109.24       96.98     23.43 o 
  -2   4   7    34464.80    34921.23    439.64 o 
  -1   4   7    20992.34    21489.01    260.89 o 
   0   4   7    13748.31    14214.81    180.16 o 
   1   4   7    13849.66    14013.14    162.57 o 
   2   4   7      427.75      493.52     18.20 o 
   3   4   7     1938.79     1844.16     31.05 o 
   4   4   7     7164.87     6883.48     97.87 o 
   5   4   7     3383.88     3083.61     62.75 o 
   6   4   7    31229.68    31274.10    394.82 o 
   7   4   7      132.42      155.77     22.03 o 
   8   4   7     8006.10     8259.93    178.95 o 
   9   4   7      421.94      390.04     41.33 o 
  10   4   7       93.65       74.85     29.31 o 
  11   4   7    10243.94    10111.64    261.45 o 
  12   4   7        2.73      -28.38     28.38 o 
  13   4   7     3668.48     3624.94    131.56 o 
  14   4   7     1040.14     1102.30     84.19 o 
  15   4   7       93.74       96.09     54.68 o 
 -10   5   7     2757.85     2845.61    201.76 o 
  -9   5   7      179.17      199.66     46.57 o 
  -8   5   7     3914.28     3710.63    199.56 o 
  -7   5   7      821.80      694.59     60.30 o 
  -6   5   7      201.00      177.29     55.58 o 
  -5   5   7     1066.25     1091.76     67.23 o 
  -4   5   7      646.83      611.41     47.38 o 
  -3   5   7    19418.18    18665.75    334.28 o 
  -2   5   7       34.94       68.43     20.74 o 
  -1   5   7     4987.10     4564.01     90.49 o 
   0   5   7     1899.85     1865.25     43.84 o 
   1   5   7       95.22      129.93     12.98 o 
   2   5   7      920.73      717.65     21.81 o 
   3   5   7     1575.49     1706.81     29.96 o 
   4   5   7    29633.00    30104.64    276.30 o 
   5   5   7    24298.60    23871.09    349.10 o 
   6   5   7    17041.47    17712.14    239.47 o 
   7   5   7     4056.54     3918.40     90.29 o 
   8   5   7       40.58       54.52     22.19 o 
   9   5   7     1627.74     1598.06     70.32 o 
  10   5   7     1205.38     1149.59     65.63 o 
  11   5   7     2875.73     2707.10    101.74 o 
  12   5   7     9768.15     9797.75    230.54 o 
  13   5   7        8.02      -10.29     32.75 o 
  14   5   7      834.39      937.00     79.09 o 
  15   5   7        6.59       -9.40     45.57 o 
  -9   6   7     1345.35     1202.13    140.44 o 
  -8   6   7       10.01      -15.36     48.34 o 
  -7   6   7       43.07       35.90     31.03 o 
  -6   6   7      155.85      147.69     34.55 o 
  -5   6   7     4638.39     4466.68    128.06 o 
  -4   6   7    12491.78    12079.02    333.90 o 
  -3   6   7      179.09      200.00     30.28 o 
  -2   6   7    21175.92    20518.18    318.67 o 
  -1   6   7     1577.72     1679.58     62.41 o 
   0   6   7      211.33      222.38     18.19 o 
   1   6   7    20098.72    20577.55    230.49 o 
   2   6   7     3519.22     3639.09     54.74 o 
   3   6   7    37854.64    37529.16    344.60 o 
   4   6   7     4250.56     4444.41     57.12 o 
   5   6   7    13131.08    13710.33    193.07 o 
   6   6   7     5038.85     5282.16    107.40 o 
   7   6   7      107.73      106.67     22.96 o 
   8   6   7    12769.41    12843.49    217.10 o 
   9   6   7     1925.84     1985.14     80.09 o 
  10   6   7     7994.57     7838.73    219.41 o 
  11   6   7     5476.90     5470.32    152.87 o 
  12   6   7      447.93      436.72     52.83 o 
  13   6   7      883.03      873.26     72.29 o 
  14   6   7       28.50       17.51     43.08 o 
  15   6   7      302.21      294.19     65.98 o 
  -9   7   7      227.07      236.26     64.29 o 
  -8   7   7       28.09        9.80     40.36 o 
  -7   7   7       18.28      -20.92     28.40 o 
  -6   7   7     6835.44     7122.71    181.19 o 
  -5   7   7     3599.56     3852.66    176.21 o 
  -4   7   7     5884.52     5952.60    401.85 o 
  -3   7   7     7458.73     7015.38    291.15 o 
  -2   7   7       14.76       17.18     17.40 o 
  -1   7   7      155.67      180.48     36.65 o 
   0   7   7      364.70      285.00     23.37 o 
   1   7   7    11189.50    10773.41    144.36 o 
   2   7   7    35355.10    35770.69    353.81 o 
   3   7   7     1453.07     1421.92     31.35 o 
   4   7   7    18485.76    18812.60    197.22 o 
   5   7   7     2820.78     2966.46     55.15 o 
   6   7   7      178.38      216.71     22.17 o 
   7   7   7     3907.28     3760.12     90.14 o 
   8   7   7     1639.45     1712.89     61.11 o 
   9   7   7    21631.86    21412.25    389.79 o 
  10   7   7     1638.17     1549.61     75.25 o 
  11   7   7     6300.82     6208.85    166.24 o 
  12   7   7     1226.24     1201.92    159.37 o 
  13   7   7        8.54        2.82     33.14 o 
  14   7   7     1161.10     1142.89     87.54 o 
  15   7   7       54.15       43.48     50.80 o 
  -9   8   7        0.77      -48.85     57.26 o 
  -8   8   7      590.57      671.05    148.71 o 
  -7   8   7     3655.10     3566.63    285.20 o 
  -6   8   7        2.06       25.66     31.13 o 
  -5   8   7     6431.49     5795.59    374.72 o 
  -4   8   7     3318.25     3362.29    108.84 o 
  -3   8   7      346.39      426.80     39.14 o 
  -2   8   7      141.51      158.96     34.83 o 
  -1   8   7        5.06        1.61     22.28 o 
   0   8   7    13703.56    13692.64    227.18 o 
   1   8   7     5813.48     5796.12    102.77 o 
   2   8   7    22064.46    21743.46    245.26 o 
   3   8   7    18124.05    18603.40    197.61 o 
   4   8   7      152.62      156.58     20.84 o 
   5   8   7     5616.47     6386.51     85.49 o 
   6   8   7       20.84       23.28     14.55 o 
   7   8   7     5801.13     5376.24    133.00 o 
   8   8   7    24799.54    24065.27    366.20 o 
   9   8   7     2076.19     2134.30     73.59 o 
  10   8   7     4348.40     4387.38    129.98 o 
  11   8   7      216.90       88.39     33.93 o 
  12   8   7      100.82       53.59     32.19 o 
  13   8   7     1189.93     1316.90    139.54 o 
  14   8   7      236.98      235.26     52.65 o 
  15   8   7     3849.27     3635.57    314.62 o 
  -8   9   7     1186.59     1184.57    149.26 o 
  -7   9   7     2036.58     2017.46    196.53 o 
  -6   9   7     6126.24     5965.12    300.43 o 
  -5   9   7        0.98       31.94     28.35 o 
  -4   9   7      271.35      352.41     40.59 o 
  -3   9   7      978.90      871.80     52.88 o 
  -2   9   7     1738.21     1685.85     65.17 o 
  -1   9   7     8847.06     8592.04    165.45 o 
   0   9   7      242.72      218.84     27.42 o 
   1   9   7    18308.40    18463.98    351.39 o 
   2   9   7     5870.10     6281.14     92.97 o 
   3   9   7     1098.09     1135.33     34.19 o 
   4   9   7       79.17       62.65     10.65 o 
   5   9   7       20.90       13.61      9.13 o 
   6   9   7    12232.02    11961.71    183.24 o 
   7   9   7     6271.11     6457.97    119.43 o 
   8   9   7     5182.75     5167.09    145.98 o 
   9   9   7     6201.31     6004.24    133.52 o 
  10   9   7       93.05      112.63     31.71 o 
  11   9   7      296.13      267.36     43.33 o 
  12   9   7       16.17       77.18     34.68 o 
  13   9   7     2586.94     2694.77    115.94 o 
  14   9   7     2871.43     3060.92    193.99 o 
  15   9   7       47.42       44.45     56.14 o 
  -7  10   7     1797.96     2015.19    134.89 o 
  -6  10   7      176.75      205.26     48.22 o 
  -5  10   7      636.22      699.13     68.17 o 
  -4  10   7        0.10       -2.52     23.12 o 
  -3  10   7     2532.30     2595.19     90.92 o 
  -2  10   7     5486.47     5493.52    144.01 o 
  -1  10   7     4123.53     3961.15    102.07 o 
   0  10   7     8196.13     8434.65    163.62 o 
   1  10   7      117.35      127.04     25.41 o 
   2  10   7     2770.84     2778.78     69.05 o 
   3  10   7      208.11      218.68     18.32 o 
   4  10   7     2548.96     2592.93     48.29 o 
   5  10   7    21455.66    21474.34    223.67 o 
   6  10   7       23.20       37.16     17.46 o 
   7  10   7    14467.71    14339.70    243.36 o 
   8  10   7     3176.12     3193.76     89.37 o 
   9  10   7      240.69      228.52     32.23 o 
  10  10   7       17.09       -0.54     21.37 o 
  11  10   7       82.20      150.24     40.63 o 
  12  10   7     7408.29     7705.17    202.47 o 
  13  10   7     1930.87     1862.23    101.13 o 
  14  10   7     1876.31     2111.53    112.83 o 
  15  10   7     1023.10     1019.64    160.05 o 
  -7  11   7      847.14      812.89    147.28 o 
  -6  11   7      119.32       90.41     43.21 o 
  -5  11   7      262.94      148.58     45.14 o 
  -4  11   7     2590.42     2526.84    155.13 o 
  -3  11   7      144.40      129.51     37.01 o 
  -2  11   7    10294.16    10477.23    219.26 o 
  -1  11   7     4057.35     3936.08    104.53 o 
   0  11   7      603.84      663.01     44.71 o 
   1  11   7       10.76       -3.22     16.61 o 
   2  11   7      222.33      232.00     25.97 o 
   3  11   7    13986.00    14200.25    194.19 o 
   4  11   7    11526.50    11487.23    148.21 o 
   5  11   7     8465.73     8339.12    114.45 o 
   6  11   7    19232.23    19118.62    306.92 o 
   7  11   7      317.56      288.58     29.49 o 
   8  11   7       24.73       27.82     19.49 o 
   9  11   7      304.42      307.30     36.51 o 
  10  11   7     1872.40     1974.45     76.35 o 
  11  11   7    16621.09    16619.79    293.04 o 
  12  11   7       45.26       73.46     38.97 o 
  13  11   7     2540.78     2746.19    119.53 o 
  14  11   7      321.94      329.46     70.98 o 
  -6  12   7      310.50      294.04    114.13 o 
  -5  12   7     1863.74     2069.10    135.02 o 
  -4  12   7      284.15      365.53     53.74 o 
  -3  12   7     9121.18     9394.18    232.85 o 
  -2  12   7      125.35      151.80     39.71 o 
  -1  12   7     1589.98     1597.27    100.83 o 
   0  12   7        6.18       -5.99     18.18 o 
   1  12   7     1999.49     1948.67     69.39 o 
   2  12   7     3547.60     3650.26     86.81 o 
   3  12   7      514.68      516.68     32.70 o 
   4  12   7    29314.25    29173.68    356.50 o 
   5  12   7    17007.93    16987.20    218.82 o 
   6  12   7     6061.57     6062.97    134.45 o 
   7  12   7        7.83        6.70     17.79 o 
   8  12   7       41.94       48.32     20.92 o 
   9  12   7     9106.03     8889.86    179.67 o 
  10  12   7     4248.11     4149.56    114.82 o 
  11  12   7     2182.62     2151.76     86.43 o 
  12  12   7     5297.11     5602.52    167.93 o 
  13  12   7      117.50       56.91     41.50 o 
  14  12   7       94.79       85.79     60.16 o 
  -6  13   7      296.06      330.40     98.82 o 
  -5  13   7     2539.02     2257.15    186.06 o 
  -4  13   7     2917.28     3089.77    129.18 o 
  -3  13   7      408.20      367.12     54.71 o 
  -2  13   7     2890.55     2893.17    116.08 o 
  -1  13   7       35.50       26.49     28.97 o 
   0  13   7     3107.95     3193.57     95.70 o 
   1  13   7    11298.75    11459.81    213.29 o 
   2  13   7     5284.46     5228.76    150.87 o 
   3  13   7    10351.63    10539.80    160.39 o 
   4  13   7      193.43      170.53     23.23 o 
   5  13   7      606.74      621.81     46.64 o 
   6  13   7     2470.79     2424.77     79.46 o 
   7  13   7       41.19       39.36     24.06 o 
   8  13   7     9689.92     9572.19    169.42 o 
   9  13   7     1985.02     1937.76     76.53 o 
  10  13   7     8551.54     8463.28    180.71 o 
  11  13   7     3951.75     4030.27    119.43 o 
  12  13   7      566.55      764.81     73.35 o 
  13  13   7        7.12      -34.26     34.26 o 
  14  13   7       12.02        1.91     44.22 o 
  -5  14   7     1234.18     1263.88    154.02 o 
  -4  14   7     1105.01     1242.94    145.77 o 
  -3  14   7      909.52     1009.64     98.67 o 
  -2  14   7      144.99       91.83     45.69 o 
  -1  14   7      747.88      836.89     98.26 o 
   0  14   7      582.15      536.70     56.81 o 
   1  14   7     3403.45     3540.38    121.41 o 
   2  14   7    13646.19    13835.25    223.29 o 
   3  14   7      336.28      340.85     30.88 o 
   4  14   7     2222.37     2449.58     65.78 o 
   5  14   7      547.18      566.39     47.11 o 
   6  14   7     3682.38     3440.02     99.40 o 
   7  14   7    11210.37    10994.86    188.36 o 
   8  14   7     2618.81     2699.28     81.68 o 
   9  14   7    10277.13     9871.18    212.07 o 
  10  14   7     1315.98     1364.88     71.65 o 
  11  14   7      876.81      982.27     68.84 o 
  12  14   7      203.75      164.23     43.88 o 
  13  14   7      198.26      182.64     50.56 o 
  14  14   7     2864.43     3232.30    302.96 o 
  -4  15   7      188.79      143.71     78.52 o 
  -3  15   7       12.55      -47.27     47.27 o 
  -2  15   7      343.39      357.62     68.44 o 
  -1  15   7       92.65       93.27     45.87 o 
   0  15   7     9077.17     9169.61    425.38 o 
   1  15   7     2372.48     2537.71    116.10 o 
   2  15   7     1756.35     1775.97     76.96 o 
   3  15   7      525.54      563.55     42.46 o 
   4  15   7      172.48      174.59     32.76 o 
   5  15   7     5635.05     5399.42    138.31 o 
   6  15   7     2401.88     2381.90     84.90 o 
   7  15   7     7705.84     7432.42    164.00 o 
   8  15   7    10157.43    10277.55    229.45 o 
   9  15   7      172.14      222.04     35.97 o 
  10  15   7      419.07      493.74     50.16 o 
  11  15   7        5.76       -1.98     31.69 o 
  12  15   7      384.21      443.60    106.02 o 
  13  15   7     2525.51     2500.86    153.04 o 
  -3  16   7      307.43      285.51     91.21 o 
  -2  16   7     1194.59     1116.05    140.22 o 
  -1  16   7     5645.93     6205.03    226.04 o 
   0  16   7        0.00       12.18     38.16 o 
   1  16   7     3969.80     3916.96    170.91 o 
   2  16   7      921.11     1027.05     65.77 o 
   3  16   7      198.77      169.95     34.98 o 
   4  16   7     2313.20     2204.14    101.45 o 
   5  16   7        4.14       -5.25     25.45 o 
   6  16   7     7342.14     7439.11    167.61 o 
   7  16   7     3127.18     3228.47    133.89 o 
   8  16   7     4495.94     4617.96    126.05 o 
   9  16   7     2896.45     3048.25     92.92 o 
  10  16   7       47.17       -3.91     33.35 o 
  11  16   7     1417.55     1329.91     90.52 o 
  12  16   7     1552.29     1562.52    120.53 o 
  13  16   7     2393.86     2646.95    132.71 o 
  -2  17   7     3286.07     3198.72    216.99 o 
  -1  17   7     1351.90     1412.98    149.74 o 
   0  17   7     2993.35     2934.47    179.64 o 
   1  17   7       89.58       56.82     45.99 o 
   2  17   7        0.56      -25.65     29.37 o 
   3  17   7      367.53      302.99     47.57 o 
   4  17   7     3081.56     3180.18    242.13 o 
   5  17   7    10987.51    11404.40    342.47 o 
   6  17   7      112.31      177.14     38.35 o 
   7  17   7     5681.06     5650.03    144.67 o 
   8  17   7     1635.14     1612.66     78.44 o 
   9  17   7        1.08        8.90     32.30 o 
  10  17   7     1147.61     1169.91     84.88 o 
  11  17   7        7.02       34.33     38.40 o 
  12  17   7     6031.41     6414.10    199.51 o 
  -1  18   7     1284.17     1350.49    155.61 o 
   0  18   7      201.85      142.92     75.50 o 
   1  18   7       68.15       81.20     51.00 o 
   2  18   7       47.07      102.59     42.18 o 
   3  18   7     3919.52     4183.23    193.78 o 
   4  18   7     4265.03     4638.57    268.07 o 
   5  18   7     2160.28     2229.51    145.51 o 
   6  18   7     5061.39     5357.30    216.46 o 
   7  18   7        0.34      -19.25     35.04 o 
   8  18   7      112.04      101.82     38.50 o 
   9  18   7     1404.93     1343.43    107.56 o 
  10  18   7     1008.72      975.19     98.58 o 
  11  18   7     7475.99     7852.95    443.11 o 
   0  19   7       22.19       10.63     66.14 o 
   1  19   7      301.94      244.91     83.43 o 
   2  19   7     4149.38     4593.14    251.41 o 
   3  19   7      782.13      813.41    107.36 o 
   4  19   7     6924.01     7577.65    280.84 o 
   5  19   7     3453.40     3530.96    183.48 o 
   6  19   7      112.27       73.07     58.36 o 
   7  19   7      873.00      927.13    143.55 o 
   9  19   7     3278.19     3129.97    154.56 o 
  10  19   7     2789.09     2854.68    149.16 o 
   6  20   7       41.00       -5.23     72.33 o 
  -6 -18   8     5920.61     6129.72    250.10 o 
  -5 -18   8      101.44       67.84     55.75 o 
  -4 -18   8     2504.88     2717.26    130.20 o 
  -3 -18   8      121.79      115.45     41.51 o 
  -2 -18   8      474.64      573.51     76.89 o 
  -1 -18   8     3503.42     3571.47    139.04 o 
   0 -18   8      422.59      722.99    127.69 o 
   1 -18   8     5958.84     6478.18    331.99 o 
  -7 -17   8     1535.66     1726.99    158.99 o 
  -6 -17   8     1263.86     1161.68     80.00 o 
  -5 -17   8     1026.78      920.78     71.53 o 
  -4 -17   8        7.78       28.14     31.86 o 
  -3 -17   8      394.42      371.49     49.36 o 
  -2 -17   8      807.80      823.06     74.28 o 
  -1 -17   8     2989.49     3270.18    127.75 o 
   0 -17   8     7641.35     7539.72    203.86 o 
   1 -17   8       18.58      109.41     41.53 o 
   2 -17   8     2509.44     2404.34    114.22 o 
   3 -17   8      140.54      140.54     82.80 o 
  -8 -16   8      242.12      265.39     54.13 o 
  -7 -16   8     2741.57     2712.69    126.74 o 
  -6 -16   8     1061.88     1137.40     94.66 o 
  -5 -16   8        5.25        2.18     28.92 o 
  -4 -16   8     1061.23     1028.90     70.57 o 
  -3 -16   8       20.14       27.10     29.40 o 
  -2 -16   8     9192.81     9327.24    299.42 o 
  -1 -16   8     3691.12     3654.84    129.78 o 
   0 -16   8     1669.80     1587.71     90.48 o 
   1 -16   8     2803.95     2916.24    116.42 o 
   2 -16   8       80.31       77.04     38.87 o 
   3 -16   8      376.02      332.59     52.05 o 
   4 -16   8      432.19      441.51     59.17 o 
  -9 -15   8      590.03      651.85     74.77 o 
  -8 -15   8     3059.06     2990.93    190.94 o 
  -7 -15   8       23.00       15.11     41.04 o 
  -6 -15   8        6.27       -1.03     32.19 o 
  -5 -15   8      590.33      600.50     54.84 o 
  -4 -15   8     1348.86     1189.11     72.04 o 
  -3 -15   8    10853.57    10692.39    219.42 o 
  -2 -15   8      216.65      220.23     43.61 o 
  -1 -15   8     9137.83     9140.42    433.13 o 
   0 -15   8     1741.37     1723.95    100.07 o 
   1 -15   8        1.47      -19.94     26.64 o 
   2 -15   8     1643.77     1790.85     93.74 o 
   3 -15   8       16.30       28.57     36.07 o 
   4 -15   8     3893.20     3681.26    132.49 o 
   5 -15   8     2210.08     2376.11    111.14 o 
 -10 -14   8     1649.30     1571.24    101.49 o 
  -9 -14   8     1650.15     1704.77    111.77 o 
  -8 -14   8      241.86      215.44     51.60 o 
  -7 -14   8      100.48       92.77     40.38 o 
  -6 -14   8      358.53      396.68     55.70 o 
  -5 -14   8     5116.01     4878.81    133.06 o 
  -4 -14   8     5973.53     5785.07    144.95 o 
  -3 -14   8     2368.22     2440.96     91.25 o 
  -2 -14   8     8326.02     7993.70    289.74 o 
  -1 -14   8       85.69       82.55     39.28 o 
   0 -14   8       75.37      111.11     33.15 o 
   1 -14   8      984.35      970.69     68.94 o 
   2 -14   8      705.90      683.64     61.80 o 
   3 -14   8    11796.50    10961.84    358.92 o 
   4 -14   8      499.52      502.88     56.59 o 
   5 -14   8     3290.52     2921.24    114.16 o 
   6 -14   8      384.67      355.18     66.33 o 
   7 -14   8        9.44       70.74     68.52 o 
 -10 -13   8      708.04      858.91     69.82 o 
  -9 -13   8      566.55      653.59     62.00 o 
  -8 -13   8        7.68        1.81     28.25 o 
  -7 -13   8       23.01       36.50     40.57 o 
  -6 -13   8     5809.30     5622.48    168.12 o 
  -5 -13   8      934.58     1007.88     66.33 o 
  -4 -13   8     8641.92     8376.05    205.73 o 
  -3 -13   8     5316.24     5488.72    119.16 o 
  -2 -13   8     1108.36     1088.76     56.83 o 
  -1 -13   8      113.82       98.11     24.84 o 
   0 -13   8       51.22       37.03     22.57 o 
   1 -13   8     4024.91     3954.47    105.98 o 
   2 -13   8    11133.80    10936.98    290.42 o 
   3 -13   8     1984.16     2036.58     91.16 o 
   4 -13   8     4402.25     4210.27    132.38 o 
   5 -13   8        1.93       -4.62     29.12 o 
   6 -13   8       45.83       51.80     37.25 o 
   7 -13   8      282.07      272.26     52.35 o 
   8 -13   8      980.01      942.36    129.12 o 
 -11 -12   8       15.31       22.04     42.21 o 
 -10 -12   8      817.82      844.17     68.78 o 
  -9 -12   8        0.52       -9.36     27.81 o 
  -8 -12   8      873.63      833.03     60.69 o 
  -7 -12   8     6884.49     6936.24    159.41 o 
  -6 -12   8      990.61     1092.55     95.45 o 
  -5 -12   8    19300.75    18608.51    314.71 o 
  -4 -12   8     1117.42     1089.04     53.48 o 
  -3 -12   8      715.03      730.18     74.78 o 
  -2 -12   8        9.10       -5.10     17.42 o 
  -1 -12   8      876.49      902.73     48.61 o 
   0 -12   8    13484.77    13195.61    230.28 o 
   1 -12   8     2983.31     2906.18     86.80 o 
   2 -12   8     9925.85     9627.02    185.32 o 
   3 -12   8     6245.00     6246.41    156.85 o 
   4 -12   8      296.18      241.41     36.09 o 
   5 -12   8      131.72      104.37     35.35 o 
   6 -12   8       83.71       63.39     35.96 o 
   7 -12   8      884.18      852.12     74.40 o 
   8 -12   8     1971.39     2374.70    128.82 o 
 -11 -11   8      303.05      258.10     46.02 o 
 -10 -11   8        0.02       -0.54     31.22 o 
  -9 -11   8     2478.11     2457.49     94.72 o 
  -8 -11   8     1044.49     1114.23     67.52 o 
  -7 -11   8     2909.19     2792.80     92.47 o 
  -6 -11   8    10512.48    10393.00    179.38 o 
  -5 -11   8       52.47        6.34     19.04 o 
  -4 -11   8     1942.39     1889.36    106.61 o 
  -3 -11   8     1979.46     1881.82     62.84 o 
  -2 -11   8     1905.87     1751.44     59.32 o 
  -1 -11   8    18971.41    18644.33    270.56 o 
   0 -11   8     2173.73     2049.70     69.26 o 
   1 -11   8    14780.38    14567.40    244.99 o 
   2 -11   8     1597.49     1626.75     76.23 o 
   3 -11   8     3432.99     3131.06    174.71 o 
   4 -11   8      115.45       64.58     22.41 o 
   5 -11   8       28.04       21.64     25.63 o 
   6 -11   8     4061.70     4240.13    134.06 o 
   7 -11   8      951.72      958.58     72.61 o 
   8 -11   8     4158.81     4134.48    141.29 o 
   9 -11   8     1720.56     1797.88    115.39 o 
 -11 -10   8       13.65       -0.20     32.81 o 
 -10 -10   8      549.15      571.97     63.23 o 
  -9 -10   8       35.44       19.41     35.01 o 
  -8 -10   8     7467.74     7630.74    169.62 o 
  -7 -10   8     2838.54     2917.82    124.37 o 
  -6 -10   8     3645.55     3592.00     89.97 o 
  -5 -10   8      574.70      632.30     40.79 o 
  -4 -10   8      438.51      408.59     35.69 o 
  -3 -10   8     1174.48     1133.27     49.83 o 
  -2 -10   8     4191.42     4164.64    122.78 o 
  -1 -10   8    11147.87    10370.85    169.57 o 
   0 -10   8    22019.02    21859.18    333.92 o 
   1 -10   8     2030.67     1996.96     67.77 o 
   2 -10   8      521.04      512.95     35.22 o 
   3 -10   8      582.19      549.19     46.29 o 
   4 -10   8     3995.02     3802.66    100.56 o 
   5 -10   8     6475.18     6529.02    217.91 o 
   6 -10   8      685.67      594.71     49.77 o 
   7 -10   8     5167.02     5015.24    147.65 o 
   8 -10   8      436.36      396.36     52.80 o 
   9 -10   8     1177.07     1253.50     97.55 o 
  10 -10   8       28.97       94.38     73.60 o 
 -11  -9   8      461.36      525.23     75.99 o 
 -10  -9   8      402.90      479.63     64.27 o 
  -9  -9   8     6851.61     6715.90    257.52 o 
  -8  -9   8      522.43      490.95     46.51 o 
  -7  -9   8     4073.20     3752.70     94.72 o 
  -6  -9   8     1256.99     1261.22     54.10 o 
  -5  -9   8        2.08       -6.78     16.45 o 
  -4  -9   8     6598.77     6415.53    119.92 o 
  -3  -9   8      550.73      524.51     30.59 o 
  -2  -9   8    21347.71    20495.95    285.39 o 
  -1  -9   8     1367.15     1365.91     54.76 o 
   0  -9   8     1585.85     1628.82     53.09 o 
   1  -9   8      624.84      679.08     40.82 o 
   2  -9   8       17.70       -2.19     14.37 o 
   3  -9   8     2187.23     2320.70     71.98 o 
   4  -9   8     6377.98     6252.29    207.79 o 
   5  -9   8    13073.63    13212.27    327.94 o 
   6  -9   8    12546.60    12482.32    268.94 o 
   7  -9   8      186.97      161.65     38.62 o 
   8  -9   8      530.11      474.98     53.50 o 
   9  -9   8       29.84       45.34     34.80 o 
  10  -9   8     1357.82     1581.44    167.34 o 
 -12  -8   8      133.45      140.70     84.07 o 
 -11  -8   8     1866.01     2113.95    122.92 o 
 -10  -8   8     3461.68     3560.90    194.35 o 
  -9  -8   8     1363.21     1441.65     73.96 o 
  -8  -8   8     3113.77     3310.90    100.70 o 
  -7  -8   8       12.37       14.85     19.83 o 
  -6  -8   8      786.22      747.64     50.23 o 
  -5  -8   8     6759.11     6287.17    119.80 o 
  -4  -8   8     2704.14     2652.39    107.46 o 
  -3  -8   8    22120.75    21101.07    262.27 o 
  -2  -8   8     1484.33     1418.55     43.29 o 
  -1  -8   8    11512.02    11171.39    172.55 o 
   0  -8   8      614.81      652.34     35.79 o 
   1  -8   8      318.34      330.79     25.86 o 
   2  -8   8     6265.91     6233.67    111.13 o 
   3  -8   8       36.81       17.94     14.76 o 
   4  -8   8    16475.29    16207.20    263.04 o 
   5  -8   8    11252.84    10889.51    247.98 o 
   6  -8   8     1559.92     1674.03     66.47 o 
   7  -8   8     1542.72     1588.70     78.02 o 
   8  -8   8        0.96       24.53     29.03 o 
   9  -8   8     2532.14     2375.82    101.61 o 
  10  -8   8      914.23      925.07    132.92 o 
  11  -8   8     1680.45     1603.96    170.99 o 
 -12  -7   8     1577.52     1567.89    101.90 o 
 -11  -7   8      374.41      442.78     52.55 o 
 -10  -7   8     2858.74     2966.25    107.04 o 
  -9  -7   8     1814.09     1964.88     80.51 o 
  -8  -7   8      226.52      192.97     30.10 o 
  -7  -7   8      305.62      243.45     30.04 o 
  -6  -7   8     1324.61     1220.15     52.19 o 
  -5  -7   8     8824.71     8620.03    147.73 o 
  -4  -7   8    14864.49    14108.49    290.60 o 
  -3  -7   8     2047.89     1931.97     54.98 o 
  -2  -7   8     7047.31     6872.08    106.56 o 
  -1  -7   8      127.12      105.74     18.33 o 
   0  -7   8       13.06       17.76     10.99 o 
   1  -7   8     6751.10     6633.31    111.08 o 
   2  -7   8     2909.09     2906.56     81.91 o 
   3  -7   8    20569.84    21058.62    315.66 o 
   4  -7   8      156.85      200.86     29.35 o 
   5  -7   8     3936.33     3984.65    128.80 o 
   6  -7   8       64.25       61.10     21.94 o 
   7  -7   8       45.93       48.39     26.99 o 
   8  -7   8     2642.88     2748.79    100.18 o 
   9  -7   8        2.16      -11.21     27.87 o 
  10  -7   8     4521.88     4684.31    210.01 o 
  11  -7   8     1211.69     1204.71    152.75 o 
 -12  -6   8        3.38       76.04     55.36 o 
 -11  -6   8     2501.44     2747.63    101.42 o 
 -10  -6   8      305.58      364.35     48.31 o 
  -9  -6   8       91.94       78.92     26.76 o 
  -8  -6   8      139.44      119.09     26.31 o 
  -7  -6   8      930.21      856.22     46.91 o 
  -6  -6   8    10440.62    10091.09    168.59 o 
  -5  -6   8      939.65      999.12     44.99 o 
  -4  -6   8     8402.52     8202.33    137.78 o 
  -3  -6   8     4318.77     4217.02     86.87 o 
  -2  -6   8        4.69       -9.81      9.81 o 
  -1  -6   8     1206.91     1250.16     36.49 o 
   0  -6   8      897.26      896.58     35.14 o 
   1  -6   8    33535.06    34002.54    382.06 o 
   2  -6   8    21792.88    21748.00    284.77 o 
   3  -6   8     5081.20     5097.43    103.75 o 
   4  -6   8     5819.26     5956.56    119.97 o 
   5  -6   8       11.70       12.52     15.88 o 
   6  -6   8     1182.33     1085.67     51.05 o 
   7  -6   8     2365.41     2213.39     82.63 o 
   8  -6   8     2127.03     2131.26     86.86 o 
   9  -6   8     8699.24     8839.45    273.53 o 
  10  -6   8       39.59       20.72     43.74 o 
  11  -6   8     1045.70      959.01    140.54 o 
  12  -6   8      160.20      123.25     83.91 o 
 -12  -5   8     1292.39     1361.11    164.17 o 
 -11  -5   8       26.74       24.09     38.46 o 
 -10  -5   8        0.75      -31.68     31.68 o 
  -9  -5   8       20.73       31.18     29.06 o 
  -8  -5   8     1725.53     1846.28     66.46 o 
  -7  -5   8     6445.77     6414.88    126.17 o 
  -6  -5   8      188.30      191.83     25.13 o 
  -5  -5   8     9345.36     9257.11    153.33 o 
  -4  -5   8      216.09      223.72     23.65 o 
  -3  -5   8       25.71       20.71     12.98 o 
  -2  -5   8     2818.61     2997.16     66.09 o 
  -1  -5   8      849.58      863.35     33.77 o 
   0  -5   8    27539.17    27485.88    274.55 o 
   1  -5   8     4295.03     4355.76     61.97 o 
   2  -5   8    17048.05    17257.32    206.73 o 
   3  -5   8     2560.20     2482.30     63.80 o 
   4  -5   8       26.11       22.46     14.10 o 
   5  -5   8     5147.42     5079.24    110.44 o 
   6  -5   8      191.43      181.49     26.10 o 
   7  -5   8     7376.84     7361.12    217.65 o 
   8  -5   8     9562.84     9782.49    303.59 o 
   9  -5   8     1072.46     1138.59     93.57 o 
  10  -5   8     4012.01     3942.50    171.06 o 
  11  -5   8      156.69      107.23     52.77 o 
  12  -5   8      454.86      563.26    118.33 o 
 -12  -4   8      270.99      288.21     90.41 o 
 -11  -4   8       21.71       -6.92     43.25 o 
 -10  -4   8      153.24      104.72     37.23 o 
  -9  -4   8     3919.14     3821.18    168.53 o 
  -8  -4   8     2687.62     2689.70     90.27 o 
  -7  -4   8     2528.42     2598.55     73.59 o 
  -6  -4   8     2567.48     2560.42     69.80 o 
  -5  -4   8       79.13       81.26     18.86 o 
  -4  -4   8      454.26      473.22     31.04 o 
  -3  -4   8     1543.07     1589.51     47.60 o 
  -2  -4   8     6334.37     6211.02    105.54 o 
  -1  -4   8    16877.61    16879.92    207.15 o 
   0  -4   8     2221.95     2341.97     39.63 o 
   1  -4   8    10909.36    10017.96    125.11 o 
   2  -4   8      869.15      820.43     26.37 o 
   3  -4   8        6.75       11.41      8.98 o 
   4  -4   8     6424.96     6356.42    105.56 o 
   5  -4   8     1686.51     1640.83     53.64 o 
   6  -4   8    22676.42    23250.96    350.25 o 
   7  -4   8     3905.27     4076.19    118.03 o 
   8  -4   8     6614.95     6768.41    231.45 o 
   9  -4   8     2909.92     2944.37    136.65 o 
  10  -4   8       16.54       -1.38     37.43 o 
  11  -4   8      973.96     1130.08    128.01 o 
  12  -4   8      429.52      368.16     99.61 o 
  13  -4   8     2472.19     2876.88    222.54 o 
 -12  -3   8        9.88      100.25     73.44 o 
 -11  -3   8       63.46       58.22     47.85 o 
 -10  -3   8     2064.05     1870.30    159.02 o 
  -9  -3   8       72.32       75.72     35.29 o 
  -8  -3   8     5021.02     5107.34    128.46 o 
  -7  -3   8     1697.33     1870.27     72.29 o 
  -6  -3   8      805.15      749.68     40.42 o 
  -5  -3   8       82.37       61.49     16.90 o 
  -4  -3   8       50.86       34.12     16.29 o 
  -3  -3   8     8911.68     8316.84    116.64 o 
  -2  -3   8     7681.88     7307.90    102.79 o 
  -1  -3   8    14806.89    14342.99    359.50 o 
   0  -3   8    29846.67    29762.43    293.35 o 
   1  -3   8      962.54     1012.17     30.34 o 
   2  -3   8     1061.82     1119.86     26.67 o 
   3  -3   8     6073.04     6621.68     92.99 o 
   4  -3   8    17714.69    18276.29    199.78 o 
   5  -3   8    28696.60    29100.00    332.26 o 
   6  -3   8      948.72      955.95     87.02 o 
   7  -3   8     8882.09     8916.97    185.38 o 
   8  -3   8      773.98      871.93     52.66 o 
   9  -3   8      275.58      260.27     53.55 o 
  10  -3   8      586.63      609.85     74.32 o 
  11  -3   8      293.44      298.00     61.63 o 
  12  -3   8     9805.77    10408.85    322.91 o 
  13  -3   8     1040.75     1186.47    160.52 o 
 -12  -2   8      423.10      501.08    108.18 o 
 -11  -2   8      957.70      907.57     95.77 o 
 -10  -2   8      430.67      433.65     97.23 o 
  -9  -2   8     4767.79     4606.77    175.73 o 
  -8  -2   8      763.33      685.59     58.57 o 
  -7  -2   8      469.49      464.55     68.07 o 
  -6  -2   8        7.28       -0.65     15.19 o 
  -5  -2   8       12.50       15.10     14.53 o 
  -4  -2   8    13674.40    13473.43    176.50 o 
  -3  -2   8       94.17      110.02     14.50 o 
  -2  -2   8    62747.00    62594.10    633.21 o 
  -1  -2   8     6300.79     5949.99     82.07 o 
   0  -2   8     5296.16     5098.54     78.81 o 
   1  -2   8     3074.37     3218.80     50.19 o 
   2  -2   8     6448.91     6776.75     85.92 o 
   3  -2   8    15660.55    15337.68    183.24 o 
   4  -2   8    13779.37    14647.70    163.75 o 
   5  -2   8    19487.23    19486.86    231.04 o 
   6  -2   8     9712.39     9885.84    132.86 o 
   7  -2   8       36.28       13.17     14.01 o 
   8  -2   8       11.04       18.85     29.41 o 
   9  -2   8       89.32       71.32     42.11 o 
  10  -2   8     2248.40     2234.66    119.55 o 
  11  -2   8     5307.73     5345.04    256.25 o 
  12  -2   8      124.49      141.43     54.47 o 
  13  -2   8     2485.12     2692.88    215.41 o 
 -11  -1   8     1649.23     1735.79    121.71 o 
 -10  -1   8     2449.44     2554.31    170.60 o 
  -9  -1   8     1009.49      903.66     85.79 o 
  -8  -1   8     1542.84     1425.17     97.21 o 
  -7  -1   8       21.39      -12.25     23.07 o 
  -6  -1   8      501.51      447.98     38.66 o 
  -5  -1   8     1876.42     1872.00     52.28 o 
  -4  -1   8     5303.96     5352.68     87.93 o 
  -3  -1   8    26646.14    26777.78    313.08 o 
  -2  -1   8      247.24      218.15     14.75 o 
  -1  -1   8    31684.73    32846.36    371.17 o 
   0  -1   8       37.93       64.37      9.81 o 
   1  -1   8     6049.45     6417.29     90.24 o 
   2  -1   8    34417.42    34771.32    384.10 o 
   3  -1   8       51.95       63.52     11.00 o 
   4  -1   8    36215.63    36453.46    371.22 o 
   5  -1   8    13746.24    13978.52    172.42 o 
   6  -1   8     1666.55     1665.69     39.59 o 
   7  -1   8      175.72      199.71     18.93 o 
   8  -1   8      316.07      320.52     33.17 o 
   9  -1   8    10757.67    10411.37    286.95 o 
  10  -1   8     3024.03     3204.84    142.65 o 
  11  -1   8     2749.65     2802.81    140.34 o 
  12  -1   8     2602.12     2553.21    139.08 o 
  13  -1   8        0.46      -54.88     62.02 o 
  14  -1   8        0.17       46.48     71.38 o 
 -11   0   8      555.85      564.01     82.29 o 
 -10   0   8      955.40     1009.86     96.40 o 
  -9   0   8      368.44      340.63     62.02 o 
  -8   0   8      332.03      240.81     50.83 o 
  -7   0   8     2741.89     2839.85    124.30 o 
  -6   0   8     3877.43     3767.85    110.39 o 
  -5   0   8     8287.24     8440.46    177.24 o 
  -4   0   8    11086.21    10952.67    149.55 o 
  -3   0   8     1686.26     1632.99     43.50 o 
  -2   0   8      731.81      707.04     26.22 o 
  -1   0   8     1041.33     1090.31     27.97 o 
   0   0   8    14806.31    14879.03    169.02 o 
   1   0   8    29700.22    30252.21    367.58 o 
   2   0   8    19393.63    19244.39    273.33 o 
   3   0   8    58316.97    58740.72    519.32 o 
   4   0   8      145.85      161.21     11.30 o 
   5   0   8     2183.69     2224.63     41.78 o 
   6   0   8     1437.60     1443.05     35.73 o 
   7   0   8     3014.09     2989.52     61.68 o 
   8   0   8    12090.74    11935.75    201.30 o 
   9   0   8       45.48        8.57     23.06 o 
  10   0   8    13147.01    13119.61    268.70 o 
  11   0   8     2903.80     2851.14    190.03 o 
  12   0   8      719.62      714.31     87.99 o 
  13   0   8      270.72      184.54     74.47 o 
  14   0   8        3.47      -33.79     60.75 o 
 -11   1   8     1216.16     1218.90    108.23 o 
 -10   1   8       29.90       29.79     47.51 o 
  -9   1   8        2.46      -15.86     37.61 o 
  -8   1   8     1587.44     1603.69    101.97 o 
  -7   1   8     1752.39     1703.27    102.04 o 
  -6   1   8    17091.10    16847.96    423.04 o 
  -5   1   8     2678.45     2825.30     91.30 o 
  -4   1   8    10568.34    10484.18    144.67 o 
  -3   1   8      710.18      729.62     27.95 o 
  -2   1   8      778.63      812.98     27.64 o 
  -1   1   8    14985.79    15308.53    208.08 o 
   0   1   8    14641.03    15642.96    191.02 o 
   1   1   8    74293.69    76538.61    769.69 o 
   2   1   8    39506.07    39510.65    382.60 o 
   3   1   8     4751.64     4846.61     63.20 o 
   4   1   8      157.92      195.78     10.92 o 
   5   1   8       43.67       46.64      8.15 o 
   6   1   8     6640.11     6513.04     93.77 o 
   7   1   8    20633.46    20589.22    309.20 o 
   8   1   8     1811.58     1848.44     59.87 o 
   9   1   8    23820.36    23626.10    433.23 o 
  10   1   8      169.73      173.24     34.35 o 
  11   1   8     1631.41     1523.25    114.82 o 
  12   1   8       39.22        2.72     39.56 o 
  13   1   8       91.38       68.75     50.74 o 
  14   1   8     2413.51     2573.44    221.75 o 
 -11   2   8       79.17        5.87     65.67 o 
 -10   2   8      353.17      225.95     58.73 o 
  -9   2   8      328.94      402.16     64.63 o 
  -8   2   8     2820.14     2933.39    172.50 o 
  -7   2   8    10181.19    10114.25    263.49 o 
  -6   2   8      523.78      482.40     47.56 o 
  -5   2   8     7768.14     7950.75    178.62 o 
  -4   2   8       11.19       -1.68     20.31 o 
  -3   2   8      550.07      559.12     29.43 o 
  -2   2   8     8991.02     9364.75    194.35 o 
  -1   2   8      467.88      441.86     40.44 o 
   0   2   8    61202.64    60141.46    870.35 o 
   1   2   8    14390.76    14547.11    186.12 o 
   2   2   8    40322.02    41493.35    401.43 o 
   3   2   8     6563.44     6631.15     76.14 o 
   4   2   8      279.46      274.08     13.75 o 
   5   2   8    11210.71    11287.59    162.49 o 
   6   2   8     2061.83     2013.56     45.71 o 
   7   2   8    12347.53    12336.33    203.05 o 
   8   2   8     9426.75     9120.02    165.07 o 
   9   2   8     1314.12     1178.82     63.16 o 
  10   2   8     4803.17     4645.20    131.59 o 
  11   2   8        0.15       -8.16     27.25 o 
  12   2   8      385.01      432.66     73.79 o 
  13   2   8     1558.93     1449.04    116.76 o 
  14   2   8      769.62      737.74    135.94 o 
 -11   3   8      121.94      103.10     82.64 o 
 -10   3   8        1.37       -0.36     44.66 o 
  -9   3   8     3843.45     4071.40    169.47 o 
  -8   3   8     1934.45     1801.38     92.59 o 
  -7   3   8     1842.05     1681.95    150.13 o 
  -6   3   8     3970.22     3944.00    120.25 o 
  -5   3   8     1379.33     1455.79    119.11 o 
  -4   3   8      524.61      503.65     43.66 o 
  -3   3   8      459.43      448.19     34.39 o 
  -2   3   8    13004.21    12728.83    207.84 o 
  -1   3   8    27517.40    27848.40    379.38 o 
   0   3   8      858.51      803.03     27.40 o 
   1   3   8    43818.44    45051.19    468.17 o 
   2   3   8     4101.44     4321.54     64.37 o 
   3   3   8      895.30      986.28     23.50 o 
   4   3   8    12947.26    13449.94    157.97 o 
   5   3   8     3514.25     3511.45     69.51 o 
   6   3   8    45560.26    45999.00    565.22 o 
   7   3   8     2889.21     2736.80     72.45 o 
   8   3   8     6892.01     6845.73    141.20 o 
   9   3   8     1213.20     1193.76     63.10 o 
  10   3   8      414.70      387.39     44.45 o 
  11   3   8     4832.18     4501.16    135.09 o 
  12   3   8      474.34      412.49     50.75 o 
  13   3   8     4929.59     4875.27    154.66 o 
  14   3   8     3235.90     3430.78    247.92 o 
 -10   4   8     2141.30     2186.43    133.40 o 
  -9   4   8        0.31       -9.74     67.57 o 
  -8   4   8     3109.45     3284.15    119.96 o 
  -7   4   8     1156.04      987.11     68.77 o 
  -6   4   8       35.97       50.89     35.32 o 
  -5   4   8      107.83      123.09     30.38 o 
  -4   4   8      952.46      918.87     67.11 o 
  -3   4   8    13827.99    13569.83    258.84 o 
  -2   4   8    13476.51    13085.07    214.35 o 
  -1   4   8     8394.53     8142.82    187.81 o 
   0   4   8      601.58      467.69     24.69 o 
   1   4   8      292.81      311.12     20.45 o 
   2   4   8     7797.20     8215.39    105.62 o 
   3   4   8       49.41       49.81      7.80 o 
   4   4   8    16563.92    16519.24    177.78 o 
   5   4   8    32337.10    31678.95    363.66 o 
   6   4   8        6.51       -4.74     13.49 o 
   7   4   8    12577.12    12786.27    210.78 o 
   8   4   8      725.21      861.42     44.58 o 
   9   4   8      357.66      324.06     57.50 o 
  10   4   8     4151.27     4116.58    122.85 o 
  11   4   8      384.59      381.07     47.31 o 
  12   4   8    12706.98    12953.11    281.77 o 
  13   4   8      713.28      717.51     74.31 o 
  14   4   8     1356.63     1340.34    105.25 o 
  15   4   8       47.53       -7.30     75.50 o 
 -10   5   8      674.48      725.21    124.99 o 
  -9   5   8     3612.68     3662.23    134.39 o 
  -8   5   8       17.39       53.24     34.61 o 
  -7   5   8      127.79       93.74     35.97 o 
  -6   5   8      427.27      433.68     63.48 o 
  -5   5   8      790.89      704.68     55.03 o 
  -4   5   8     7682.99     7542.66    174.75 o 
  -3   5   8      214.95      298.53     47.71 o 
  -2   5   8    15584.95    14969.72    277.84 o 
  -1   5   8     5041.55     5324.88     90.76 o 
   0   5   8      234.29      300.90     21.07 o 
   1   5   8       21.20       52.02     13.34 o 
   2   5   8      136.54      115.30     12.54 o 
   3   5   8    25857.79    26288.19    249.14 o 
   4   5   8    16300.84    16352.13    172.89 o 
   5   5   8     3584.93     3313.09     64.36 o 
   6   5   8     7508.27     7644.98    140.03 o 
   7   5   8       40.02       37.64     16.39 o 
   8   5   8     1900.66     1925.12    104.31 o 
   9   5   8     1628.25     1514.26     67.20 o 
  10   5   8     4973.96     4662.54    205.83 o 
  11   5   8    10530.57    10511.77    235.80 o 
  12   5   8      887.13      951.33     72.19 o 
  13   5   8     2102.73     2066.82    100.37 o 
  14   5   8       24.35        4.32     35.32 o 
  15   5   8      289.07      166.40     59.68 o 
  -9   6   8       54.02       65.06     41.61 o 
  -8   6   8      314.44      206.02     45.45 o 
  -7   6   8        4.38       -4.02     29.38 o 
  -6   6   8     2341.40     2357.66     96.82 o 
  -5   6   8     4904.91     5050.89    141.71 o 
  -4   6   8     2294.19     2352.48    142.18 o 
  -3   6   8    14347.75    14056.54    273.13 o 
  -2   6   8     1439.87     1426.58     67.26 o 
  -1   6   8      864.41      839.37     43.61 o 
   0   6   8      805.90      721.49     34.36 o 
   1   6   8     6958.31     6831.43     96.03 o 
   2   6   8    40124.09    40296.66    424.48 o 
   3   6   8      596.78      661.75     20.84 o 
   4   6   8    19171.00    19015.96    222.52 o 
   5   6   8     4294.96     4505.37     69.51 o 
   6   6   8      417.18      448.62     32.43 o 
   7   6   8     3031.12     2832.87     75.89 o 
   8   6   8      325.56      326.88     32.00 o 
   9   6   8    13884.70    13283.59    229.35 o 
  10   6   8     3082.73     2968.33    103.35 o 
  11   6   8     5855.19     5749.04    158.51 o 
  12   6   8     2770.47     2658.80    107.06 o 
  13   6   8       14.36        2.40     31.89 o 
  14   6   8       67.94       42.52     37.57 o 
  15   6   8      190.32      168.99     61.49 o 
  -9   7   8       25.41      -27.79     47.79 o 
  -8   7   8        3.56       33.24     36.41 o 
  -7   7   8     2084.39     2163.59    122.07 o 
  -6   7   8      808.29      739.25     84.10 o 
  -5   7   8     5411.27     5532.73    154.31 o 
  -4   7   8     5262.85     5049.76    139.58 o 
  -3   7   8     1018.06      968.32     53.51 o 
  -2   7   8     1619.14     1500.82     59.93 o 
  -1   7   8      173.66      181.41     25.18 o 
   0   7   8    12619.44    12549.24    211.89 o 
   1   7   8    20362.89    20833.87    258.60 o 
   2   7   8     5803.61     5694.43     84.04 o 
   3   7   8    23501.69    23665.42    228.81 o 
   4   7   8      805.90      859.37     24.87 o 
   5   7   8      939.43      991.36     45.03 o 
   6   7   8     4234.28     4285.77     87.27 o 
   7   7   8     1555.48     1524.44     55.28 o 
   8   7   8    21951.97    21461.99    332.72 o 
   9   7   8      209.42      249.44     33.13 o 
  10   7   8     5850.50     5887.77    134.40 o 
  11   7   8      857.64      889.10     70.82 o 
  12   7   8       44.20       93.51     35.18 o 
  13   7   8      820.63      870.77     74.68 o 
  14   7   8       57.50       -7.57     36.91 o 
  15   7   8     3330.49     3256.92    177.65 o 
  -8   8   8     1738.97     1517.02    271.24 o 
  -7   8   8      561.76      569.75     72.87 o 
  -6   8   8     8104.90     7918.28    201.32 o 
  -5   8   8      474.24      363.52     73.77 o 
  -4   8   8     1900.25     2001.63     98.44 o 
  -3   8   8       10.44       17.67     22.05 o 
  -2   8   8       30.80       28.56     19.94 o 
  -1   8   8     4604.60     4455.24    106.87 o 
   0   8   8     3364.77     3667.02     91.94 o 
   1   8   8    11784.84    11632.44    198.75 o 
   2   8   8     9862.87     9797.66    139.89 o 
   3   8   8     1161.47     1199.63     31.02 o 
   4   8   8      263.50      269.14     24.00 o 
   5   8   8       12.18       10.86      9.47 o 
   6   8   8     3857.86     3673.55     80.89 o 
   7   8   8     8505.21     8418.44    158.80 o 
   8   8   8     5341.86     5306.79    119.27 o 
   9   8   8    10690.72    10483.97    252.60 o 
  10   8   8       58.42       83.56     25.47 o 
  11   8   8       38.82       47.95     24.76 o 
  12   8   8       20.43       17.66     30.64 o 
  13   8   8     1278.88     1315.05     87.18 o 
  14   8   8     3472.92     3722.02    142.15 o 
  15   8   8       62.11       26.23     53.46 o 
  -8   9   8     1567.23     1732.92    176.07 o 
  -7   9   8     4195.16     4280.81    188.10 o 
  -6   9   8       19.05       32.28     40.47 o 
  -5   9   8     2133.74     2168.64     97.55 o 
  -4   9   8      245.23      168.78     34.09 o 
  -3   9   8      913.42      848.64     54.80 o 
  -2   9   8     6026.88     5914.21    134.45 o 
  -1   9   8     1037.80      876.67     49.38 o 
   0   9   8     9612.20     8777.94    167.67 o 
   1   9   8      507.21      472.43     35.51 o 
   2   9   8     1505.12     1585.78     50.27 o 
   3   9   8      543.98      508.30     25.78 o 
   4   9   8      881.27      849.75     27.62 o 
   5   9   8     9034.74     8705.38    150.67 o 
   6   9   8     2084.25     2035.14     59.51 o 
   7   9   8    10051.06     9883.66    163.42 o 
   8   9   8     5572.09     5572.32    162.74 o 
   9   9   8      835.94      835.93     50.90 o 
  10   9   8      606.00      547.14     45.85 o 
  11   9   8       65.40       47.39     26.92 o 
  12   9   8     1733.65     1637.28     97.55 o 
  13   9   8     4156.68     4043.94    208.86 o 
  14   9   8      867.50      936.54     82.43 o 
  15   9   8     2826.40     3160.07    172.05 o 
  -7  10   8      875.17      837.00     81.93 o 
  -6  10   8      387.64      335.84     57.58 o 
  -5  10   8      321.46      241.89     46.61 o 
  -4  10   8      471.35      547.61     49.53 o 
  -3  10   8      366.69      355.16     40.60 o 
  -2  10   8     3958.29     3945.30    107.00 o 
  -1  10   8     6859.75     6739.27    145.94 o 
   0  10   8        8.93       10.81     25.77 o 
   1  10   8     2758.29     2637.12    104.61 o 
   2  10   8        5.66        6.42     14.11 o 
   3  10   8     5053.46     4996.27    113.76 o 
   4  10   8    16680.36    16409.35    239.10 o 
   5  10   8     1326.95     1279.35     85.31 o 
   6  10   8    24218.57    24428.43    375.13 o 
   7  10   8     1251.71     1297.18     63.39 o 
   8  10   8     3516.18     3336.50     92.44 o 
   9  10   8        0.69       11.29     20.29 o 
  10  10   8        5.98       17.54     23.80 o 
  11  10   8    11760.76    11488.22    476.26 o 
  12  10   8     1791.31     1848.46     96.43 o 
  13  10   8     6944.76     6630.32    165.58 o 
  14  10   8     2514.92     2570.06    104.29 o 
  15  10   8      120.76      202.04     69.60 o 
  -7  11   8      182.40      166.69     95.57 o 
  -6  11   8       40.77       23.73     42.59 o 
  -5  11   8      595.77      689.75     72.10 o 
  -4  11   8      145.70      153.04     41.78 o 
  -3  11   8     5930.49     5924.52    143.98 o 
  -2  11   8     4753.38     4530.88    119.59 o 
  -1  11   8     1394.68     1438.25     78.12 o 
   0  11   8      960.71      953.04     53.07 o 
   1  11   8       74.45       63.17     22.73 o 
   2  11   8     2033.52     1961.95     68.81 o 
   3  11   8     1400.69     1363.41     46.58 o 
   4  11   8    12047.38    12123.24    235.31 o 
   5  11   8    18319.86    18168.07    295.99 o 
   6  11   8      374.92      317.03     31.54 o 
   7  11   8     3345.47     3464.26     85.24 o 
   8  11   8       50.51       64.32     21.33 o 
   9  11   8     2480.83     2339.18     80.12 o 
  10  11   8    10795.76    11015.32    291.70 o 
  11  11   8     1074.01     1124.82     66.67 o 
  12  11   8    10018.48     9988.73    209.71 o 
  13  11   8      177.24      233.54     43.71 o 
  14  11   8      311.90      328.33     50.55 o 
  -6  12   8      759.56      503.14     84.03 o 
  -5  12   8     1414.37     1451.17     99.01 o 
  -4  12   8     6271.13     6361.27    189.22 o 
  -3  12   8      118.64      117.34     40.86 o 
  -2  12   8     7143.16     7154.99    222.86 o 
  -1  12   8     1729.84     1553.51     91.90 o 
   0  12   8       19.56      -18.50     20.71 o 
   1  12   8      588.18      628.00     45.90 o 
   2  12   8      226.31      248.48     28.26 o 
   3  12   8    15340.79    15642.00    215.60 o 
   4  12   8    12655.69    12729.93    199.32 o 
   5  12   8     2551.83     2585.95     82.38 o 
   6  12   8     5384.51     5314.08    207.38 o 
   7  12   8      340.64      390.34     33.69 o 
   8  12   8     4188.59     3931.35    133.65 o 
   9  12   8     4467.44     4512.62    118.40 o 
  10  12   8     5984.33     5702.01    139.66 o 
  11  12   8     9006.08     9208.35    343.22 o 
  12  12   8      736.32      642.69     56.98 o 
  13  12   8      477.52      371.62     49.45 o 
  14  12   8        2.05      -15.00     40.42 o 
  -5  13   8     2190.53     2501.10    402.89 o 
  -4  13   8      720.54      654.11    115.72 o 
  -3  13   8     1752.75     1700.94    122.76 o 
  -2  13   8      191.50      147.24     40.80 o 
  -1  13   8      157.43      169.04     40.50 o 
   0  13   8     1595.87     1652.44     71.25 o 
   1  13   8      167.73      184.26     31.81 o 
   2  13   8    10989.42    10952.77    186.07 o 
   3  13   8     1175.16     1200.00     48.53 o 
   4  13   8     5249.59     5252.58    116.40 o 
   5  13   8      456.24      481.74     43.37 o 
   6  13   8       25.78       29.62     22.71 o 
   7  13   8     9053.46     8888.04    180.17 o 
   8  13   8        0.65       33.10     21.89 o 
   9  13   8    11652.45    11374.88    506.68 o 
  10  13   8     3159.67     3097.32    101.47 o 
  11  13   8     1375.12     1478.10     78.32 o 
  12  13   8     1711.20     1698.13     84.50 o 
  13  13   8        1.33        4.59     38.78 o 
  14  13   8     1218.82     1131.81     93.74 o 
  -4  14   8      638.51      620.84    113.73 o 
  -3  14   8        0.97        7.76     40.68 o 
  -2  14   8       80.98       12.11     34.45 o 
  -1  14   8       72.11       89.41     38.04 o 
   0  14   8     9887.31    10056.24    241.25 o 
   1  14   8     6359.77     6906.24    156.17 o 
   2  14   8     2415.89     2499.82     76.97 o 
   3  14   8     7036.49     7129.03    139.79 o 
   4  14   8     1325.63     1398.07     60.74 o 
   5  14   8      134.24       99.73     28.97 o 
   6  14   8     3532.34     3532.61    104.29 o 
   7  14   8     1681.67     1547.47     70.84 o 
   8  14   8    22024.16    22357.31    328.13 o 
   9  14   8       17.52       -5.13     22.66 o 
  10  14   8     2565.38     2435.04    151.95 o 
  11  14   8        5.37       11.47     28.08 o 
  12  14   8      106.78       83.22     34.80 o 
  13  14   8     1629.76     1781.80    109.78 o 
  14  14   8       19.16      -10.66     45.60 o 
  -4  15   8        4.08      127.85     76.61 o 
  -3  15   8       62.58       37.91     59.48 o 
  -2  15   8      294.99      370.08     67.49 o 
  -1  15   8     4314.58     4347.71    151.89 o 
   0  15   8      731.44      835.57    115.63 o 
   1  15   8     5527.24     5719.27    168.64 o 
   2  15   8     3218.04     3151.51    102.70 o 
   3  15   8       28.03       27.73     22.74 o 
   4  15   8     1805.09     1712.85     69.00 o 
   5  15   8        6.54        0.39     24.98 o 
   6  15   8    10355.99    10240.92    206.25 o 
   7  15   8     8006.20     7820.09    172.47 o 
   8  15   8     2048.12     2123.54     85.40 o 
   9  15   8     2658.46     2754.42    153.59 o 
  10  15   8       98.47       90.18     31.62 o 
  11  15   8      457.90      481.83     51.85 o 
  12  15   8      898.35      967.24     83.12 o 
  13  15   8     2020.40     1984.70    115.31 o 
  -3  16   8     1829.39     1684.86    174.80 o 
  -2  16   8     2812.23     3038.67    206.21 o 
  -1  16   8      346.79      323.34     67.43 o 
   0  16   8     7303.40     7264.60    385.68 o 
   1  16   8     1025.61     1021.43     79.34 o 
   2  16   8      396.19      393.88     68.02 o 
   3  16   8      107.70       40.93     38.28 o 
   4  16   8      630.52      617.78     48.28 o 
   5  16   8    12553.98    12609.92    242.38 o 
   6  16   8     1059.95     1062.55     65.00 o 
   7  16   8     7247.84     7298.95    192.00 o 
   8  16   8     3145.63     3154.32    154.33 o 
   9  16   8        0.97        3.56     26.74 o 
  10  16   8      781.94      761.08     60.66 o 
  11  16   8      169.54      155.91     45.41 o 
  12  16   8     4073.91     3998.71    151.66 o 
  13  16   8     3924.04     4097.40    181.76 o 
  -2  17   8     3093.56     2752.68    205.41 o 
  -1  17   8     1871.93     1899.47    169.41 o 
   0  17   8      240.98      234.10     61.09 o 
   1  17   8      136.58      121.22     52.99 o 
   2  17   8      204.62      129.95     46.31 o 
   3  17   8     1062.29     1081.50     87.62 o 
   4  17   8     6522.65     6815.24    251.89 o 
   5  17   8      299.67      371.71     56.00 o 
   6  17   8     4410.60     4489.79    133.29 o 
   7  17   8      477.52      500.18     55.84 o 
   8  17   8      194.56      179.71     39.17 o 
   9  17   8      437.74      444.13     49.78 o 
  10  17   8      325.51      333.33     64.38 o 
  11  17   8     5054.77     5086.77    169.92 o 
  12  17   8     1078.44     1126.15    131.78 o 
  -1  18   8      263.78      238.25     91.21 o 
   0  18   8      165.66      219.85     83.91 o 
   1  18   8      206.74      183.84     78.68 o 
   2  18   8     2706.42     3069.15    169.40 o 
   3  18   8     1192.09     1501.31    130.15 o 
   4  18   8     4463.73     4592.11    262.59 o 
   5  18   8     5456.18     5820.86    234.29 o 
   6  18   8        2.48      -26.40     43.39 o 
   7  18   8      100.24       87.68     36.66 o 
   8  18   8        4.01       10.71     32.01 o 
   9  18   8     1976.16     2005.03    205.87 o 
  10  18   8     4771.30     4486.66    189.01 o 
  11  18   8       77.33       39.73     51.01 o 
   1  19   8     1501.95     1572.24    155.61 o 
   4  19   8     2972.46     3066.85    177.73 o 
   5  19   8      605.04      633.91     99.27 o 
   6  19   8        1.12        0.16     49.89 o 
   7  19   8       23.08       71.47     53.60 o 
   8  19   8     4395.53     4710.93    198.66 o 
   9  19   8     1613.12     1612.17    119.91 o 
  10  19   8     2652.13     2789.96    149.20 o 
  -5 -18   9     2935.84     3243.84    182.82 o 
  -4 -18   9       90.02      154.44     62.52 o 
  -3 -18   9       20.19       59.18     54.50 o 
  -2 -18   9      853.93     1121.44    152.59 o 
  -1 -18   9      304.58      308.67     95.81 o 
   0 -18   9     4649.71     4898.01    282.66 o 
  -6 -17   9     1324.26     1325.18    127.45 o 
  -5 -17   9       60.69       21.34     37.27 o 
  -4 -17   9        3.21       25.95     34.80 o 
  -3 -17   9      194.06      181.02     55.73 o 
  -2 -17   9     3668.14     3758.07    140.76 o 
  -1 -17   9     4822.85     5107.23    164.16 o 
   0 -17   9      704.18      646.55     68.58 o 
   1 -17   9     4825.79     5177.04    168.22 o 
   2 -17   9      241.70      244.27     91.68 o 
  -8 -16   9     2768.28     2756.62    239.99 o 
  -7 -16   9      372.21      356.13     60.30 o 
  -6 -16   9       60.31       77.85     44.27 o 
  -5 -16   9      155.42      108.54     38.90 o 
  -4 -16   9       41.68       16.30     32.24 o 
  -3 -16   9     6426.68     6612.47    167.47 o 
  -2 -16   9     1467.16     1466.85     82.44 o 
  -1 -16   9     5938.59     5699.61    238.66 o 
   0 -16   9     3202.45     3177.88    122.80 o 
   1 -16   9      101.10      115.08     40.99 o 
   2 -16   9        8.33       27.94     34.45 o 
   3 -16   9       16.56      -21.54     35.80 o 
   4 -16   9     2179.48     2160.21    110.64 o 
  -8 -15   9        1.72       -6.14     34.60 o 
  -7 -15   9      537.75      416.40     65.87 o 
  -6 -15   9      149.76      104.14     39.93 o 
  -5 -15   9     1376.95     1403.52     80.07 o 
  -4 -15   9     5341.91     5345.82    144.83 o 
  -3 -15   9      109.95      179.26     42.36 o 
  -2 -15   9     9678.19     9788.22    209.28 o 
  -1 -15   9     1115.38     1016.06    140.46 o 
   0 -15   9       76.18       53.87     34.05 o 
   1 -15   9     1040.61      988.89     97.16 o 
   2 -15   9        3.10        7.87     37.85 o 
   3 -15   9     5619.96     5724.05    168.25 o 
   4 -15   9     1733.77     1695.26     95.63 o 
   5 -15   9     3105.95     3142.68    186.12 o 
  -9 -14   9      286.51      302.62     59.41 o 
  -8 -14   9      798.24      919.93    178.77 o 
  -7 -14   9        0.88      -22.75     32.53 o 
  -6 -14   9     1601.23     1422.06     92.34 o 
  -5 -14   9     2020.30     1948.39     86.26 o 
  -4 -14   9     2690.21     2502.48    128.00 o 
  -3 -14   9     8482.42     8197.15    182.17 o 
  -2 -14   9       48.02       91.36     31.85 o 
  -1 -14   9      525.98      553.37     55.80 o 
   0 -14   9      482.90      529.80     55.57 o 
   1 -14   9     1608.64     1678.52     88.83 o 
   2 -14   9     8167.90     8274.04    213.10 o 
   3 -14   9       87.78       59.15     47.07 o 
   4 -14   9     9199.42     8816.86    318.20 o 
   5 -14   9      936.71      900.86     73.69 o 
   6 -14   9      474.16      367.31     56.28 o 
 -10 -13   9     1213.97     1276.18     93.07 o 
  -9 -13   9        0.88       26.63     32.25 o 
  -8 -13   9        3.90       -4.75     37.46 o 
  -7 -13   9     2771.37     2993.45    122.68 o 
  -6 -13   9        1.93        9.12     33.55 o 
  -5 -13   9    11263.19    10758.63    255.67 o 
  -4 -13   9     4271.36     4253.59    120.55 o 
  -3 -13   9      837.56      763.45     56.91 o 
  -2 -13   9      289.71      312.93     40.73 o 
  -1 -13   9       26.43       41.54     26.50 o 
   0 -13   9     2980.73     2964.25    107.09 o 
   1 -13   9     3685.11     3946.17    128.75 o 
   2 -13   9     3017.58     2914.79    107.62 o 
   3 -13   9     7648.89     7660.71    191.38 o 
   4 -13   9       34.15       61.24     33.04 o 
   5 -13   9      176.18      171.91     43.02 o 
   6 -13   9       71.12       39.58     34.78 o 
   7 -13   9      306.98      352.49     59.62 o 
 -10 -12   9       45.30        8.28     46.42 o 
  -9 -12   9      395.89      358.62     48.01 o 
  -8 -12   9     1280.94     1243.60    115.71 o 
  -7 -12   9      625.31      635.03     53.92 o 
  -6 -12   9    10134.96    10165.28    243.57 o 
  -5 -12   9      581.72      616.24     64.64 o 
  -4 -12   9     1240.93     1232.88     58.00 o 
  -3 -12   9      680.57      653.57     67.26 o 
  -2 -12   9      332.74      348.19     35.08 o 
  -1 -12   9     2396.95     2431.87     74.88 o 
   0 -12   9      268.44      235.63     35.90 o 
   1 -12   9     6929.51     6962.07    149.90 o 
   2 -12   9     4895.86     4615.18    117.25 o 
   3 -12   9     1518.57     1474.93     67.98 o 
   4 -12   9      656.78      480.12     60.56 o 
   5 -12   9       75.27       39.68     30.41 o 
   6 -12   9      472.79      498.77     57.92 o 
   7 -12   9     1012.71     1053.87     80.25 o 
   8 -12   9     2421.56     2459.66    133.40 o 
 -10 -11   9      137.37       94.43     36.78 o 
  -9 -11   9       38.03        7.98     29.53 o 
  -8 -11   9     3436.00     3588.71    111.97 o 
  -7 -11   9     5423.71     5490.79    137.96 o 
  -6 -11   9      587.90      623.91     49.87 o 
  -5 -11   9     4361.76     4330.98    117.90 o 
  -4 -11   9      340.11      304.30     33.54 o 
  -3 -11   9     2891.92     2859.23     79.44 o 
  -2 -11   9     2499.02     2629.37     94.72 o 
  -1 -11   9     2348.35     2291.85     95.51 o 
   0 -11   9     7911.50     8078.25    161.00 o 
   1 -11   9     1527.78     1543.67     65.02 o 
   2 -11   9     2924.68     2793.72     84.84 o 
   3 -11   9      205.64      194.20     30.67 o 
   4 -11   9      197.33      169.59     29.09 o 
   5 -11   9     4111.90     3943.98     98.82 o 
   6 -11   9      157.45      148.37     38.24 o 
   7 -11   9     5351.98     5419.66    161.81 o 
   8 -11   9     2182.83     2198.22    174.02 o 
   9 -11   9      729.13      836.24    139.43 o 
 -11 -10   9      424.78      395.82     63.64 o 
 -10 -10   9      179.28      150.36     39.79 o 
  -9 -10   9     3662.41     3594.10    139.18 o 
  -8 -10   9      410.96      392.66     45.71 o 
  -7 -10   9     1865.23     1873.49     78.78 o 
  -6 -10   9      659.53      726.49     46.82 o 
  -5 -10   9      977.33      962.70     57.61 o 
  -4 -10   9      100.23      118.23     22.91 o 
  -3 -10   9      565.46      552.15     38.55 o 
  -2 -10   9     3547.65     3357.74     83.71 o 
  -1 -10   9    10343.97    10362.53    172.48 o 
   0 -10   9       56.93       62.28     21.97 o 
   1 -10   9     1122.04      972.21     50.81 o 
   2 -10   9      194.89      211.01     28.63 o 
   3 -10   9       22.09       16.37     20.57 o 
   4 -10   9     6946.46     6694.80    130.68 o 
   5 -10   9      483.66      502.92     39.80 o 
   6 -10   9     9927.20     9994.95    198.48 o 
   7 -10   9       72.85       37.75     30.51 o 
   8 -10   9     1730.23     1831.71    108.73 o 
   9 -10   9      105.14       36.80     75.50 o 
  10 -10   9      414.13      339.76    106.75 o 
 -11  -9   9      502.19      524.52     59.20 o 
 -10  -9   9     2943.19     3290.45    169.15 o 
  -9  -9   9       98.26       96.11     50.71 o 
  -8  -9   9     3888.97     3857.12    113.81 o 
  -7  -9   9        6.27      -20.33     20.33 o 
  -6  -9   9       43.26       23.70     20.73 o 
  -5  -9   9      197.44      268.69     29.70 o 
  -4  -9   9      562.47      556.57     37.21 o 
  -3  -9   9    12555.99    12180.11    173.07 o 
  -2  -9   9     9283.81     9080.40    154.51 o 
  -1  -9   9     8244.54     7999.83    140.41 o 
   0  -9   9     3061.82     2917.93     80.44 o 
   1  -9   9       10.24       -8.73     15.88 o 
   2  -9   9      442.33      502.29     38.50 o 
   3  -9   9      980.21      936.38     45.51 o 
   4  -9   9     3630.21     3498.60     84.96 o 
   5  -9   9     5289.52     5057.03    121.05 o 
   6  -9   9       58.63       76.35     27.01 o 
   7  -9   9     2296.79     2167.85     93.17 o 
   8  -9   9        0.22       13.04     30.27 o 
   9  -9   9      428.89      356.57     74.39 o 
  10  -9   9     2696.09     3019.48    217.47 o 
 -11  -8   9      678.47      746.58     65.62 o 
 -10  -8   9     1122.54     1181.90     72.95 o 
  -9  -8   9     3088.54     3194.43    104.50 o 
  -8  -8   9        7.73       14.08     24.98 o 
  -7  -8   9        5.56       -6.09     20.55 o 
  -6  -8   9      498.84      511.97     39.04 o 
  -5  -8   9     5724.76     5519.43    112.86 o 
  -4  -8   9    11623.63    11366.23    181.48 o 
  -3  -8   9     1545.92     1386.42     84.76 o 
  -2  -8   9    11809.90    11413.99    160.41 o 
  -1  -8   9     2724.62     2689.04     78.47 o 
   0  -8   9      196.47      187.22     22.73 o 
   1  -8   9     1058.44     1054.91     48.24 o 
   2  -8   9       23.01       21.24     15.02 o 
   3  -8   9    10899.80    10965.21    171.67 o 
   4  -8   9     3062.26     3159.26     86.01 o 
   5  -8   9    13079.98    12664.13    223.05 o 
   6  -8   9     3906.19     4002.57    126.36 o 
   7  -8   9       43.06       32.27     35.16 o 
   8  -8   9      869.77      943.18     67.34 o 
   9  -8   9      195.15      259.82     62.10 o 
  10  -8   9     4172.92     4124.10    253.32 o 
  11  -8   9     2806.01     3030.90    228.57 o 
 -11  -7   9     2104.74     2387.41    113.88 o 
 -10  -7   9     1000.98     1112.03     70.84 o 
  -9  -7   9      344.98      318.29     84.32 o 
  -8  -7   9       38.80        9.74     22.33 o 
  -7  -7   9        1.07       10.84     20.39 o 
  -6  -7   9     8059.55     8038.88    147.37 o 
  -5  -7   9     4508.31     4408.16    131.22 o 
  -4  -7   9     5553.68     5491.21    108.67 o 
  -3  -7   9     7714.56     7597.40    131.94 o 
  -2  -7   9      403.91      391.04     26.09 o 
  -1  -7   9      746.92      751.15     32.35 o 
   0  -7   9     2801.40     2832.76     68.92 o 
   1  -7   9     9987.73     9782.01    171.39 o 
   2  -7   9    19305.82    19403.92    292.45 o 
   3  -7   9        3.02        5.77     13.67 o 
   4  -7   9     7596.41     7559.13    139.41 o 
   5  -7   9       49.51       48.51     20.50 o 
   6  -7   9      135.48      136.35     26.59 o 
   7  -7   9     1760.86     1753.12    176.60 o 
   8  -7   9      112.64      111.82     33.28 o 
   9  -7   9     6535.78     6661.87    233.84 o 
  10  -7   9      514.37      577.27    138.08 o 
  11  -7   9     1194.40     1162.36    156.72 o 
 -11  -6   9        4.97       10.21     41.31 o 
 -10  -6   9      202.42      186.19     38.55 o 
  -9  -6   9        7.58      -25.15     25.15 o 
  -8  -6   9      392.64      389.69     37.82 o 
  -7  -6   9     3002.69     3018.75    105.57 o 
  -6  -6   9       77.36       72.20     22.04 o 
  -5  -6   9    11471.06    11301.30    181.94 o 
  -4  -6   9     2407.29     2386.25     74.69 o 
  -3  -6   9       33.26       25.03     15.14 o 
  -2  -6   9     1543.47     1498.66     92.86 o 
  -1  -6   9      103.08      113.32     15.68 o 
   0  -6   9    12632.89    12357.16    190.04 o 
   1  -6   9    10759.25    10416.49    154.62 o 
   2  -6   9     5965.59     5816.16    101.79 o 
   3  -6   9     4000.28     4041.93     81.56 o 
   4  -6   9      479.06      486.83     30.84 o 
   5  -6   9      439.27      503.18     36.78 o 
   6  -6   9     2675.80     2462.22     75.94 o 
   7  -6   9     6775.87     6542.60    159.85 o 
   8  -6   9    10822.53    10904.26    234.70 o 
   9  -6   9      454.55      552.63     76.45 o 
  10  -6   9     2578.72     2745.50    145.11 o 
  11  -6   9      167.76      102.15     77.72 o 
  12  -6   9      123.58      243.96    101.04 o 
 -11  -5   9      112.35       83.46     53.14 o 
 -10  -5   9       43.07       14.62     45.62 o 
  -9  -5   9     1262.28     1309.89     65.11 o 
  -8  -5   9     3231.81     3111.38     87.44 o 
  -7  -5   9     1024.62     1068.04     52.04 o 
  -6  -5   9     8370.10     8384.04    149.68 o 
  -5  -5   9      101.67       74.29     20.09 o 
  -4  -5   9       16.86       32.85     38.03 o 
  -3  -5   9     1763.40     1704.15     53.81 o 
  -2  -5   9     3349.95     3352.69     76.27 o 
  -1  -5   9    13548.20    12876.72    169.52 o 
   0  -5   9      223.36      255.79     15.42 o 
   1  -5   9    28577.76    29044.85    331.65 o 
   2  -5   9     7411.44     7369.93    104.44 o 
   3  -5   9     2208.29     2140.28    104.36 o 
   4  -5   9     1540.03     1668.10     48.57 o 
   5  -5   9        2.20       -0.49     15.46 o 
   6  -5   9    11319.08    11126.87    363.80 o 
   7  -5   9     3486.69     3711.57    117.05 o 
   8  -5   9     4757.59     4614.82    159.82 o 
   9  -5   9     6723.64     6636.77    288.53 o 
  10  -5   9        3.68       50.60     42.41 o 
  11  -5   9       59.27       36.78     46.93 o 
  12  -5   9      431.36      393.22    110.24 o 
 -11  -4   9        0.49       33.17     46.59 o 
 -10  -4   9     1656.00     1656.32    116.71 o 
  -9  -4   9     1257.77     1184.03     80.81 o 
  -8  -4   9     4987.69     5201.03    116.54 o 
  -7  -4   9     4824.06     4647.05    104.74 o 
  -6  -4   9      413.23      402.24     33.61 o 
  -5  -4   9       97.37       91.57     19.98 o 
  -4  -4   9      301.20      325.32     27.98 o 
  -3  -4   9    10323.57     9967.26    156.68 o 
  -2  -4   9    12996.88    12280.08    180.79 o 
  -1  -4   9     1290.65     1175.51     40.27 o 
   0  -4   9    12154.03    11510.47    129.83 o 
   1  -4   9      848.53      891.03     25.24 o 
   2  -4   9     1530.20     1547.75     37.50 o 
   3  -4   9     1408.23     1325.14     38.03 o 
   4  -4   9     2402.46     2461.87     57.94 o 
   5  -4   9    21654.17    21732.38    386.23 o 
   6  -4   9      537.89      501.00     44.44 o 
   7  -4   9    15303.05    15299.10    289.02 o 
   8  -4   9     5081.34     5298.86    243.24 o 
   9  -4   9      341.93      299.08     80.42 o 
  10  -4   9      151.72      107.53     48.41 o 
  11  -4   9        7.41        5.39    118.73 o 
  12  -4   9     4130.40     4279.87    268.86 o 
  13  -4   9     2221.83     2507.30    222.54 o 
 -11  -3   9     1340.14     1304.37    113.82 o 
 -10  -3   9      143.76       67.97     50.52 o 
  -9  -3   9     7220.26     7335.43    238.64 o 
  -8  -3   9      514.82      516.31     89.43 o 
  -7  -3   9     1035.47     1072.96     50.94 o 
  -6  -3   9      223.78      225.80     27.69 o 
  -5  -3   9        8.76      -15.29     15.29 o 
  -4  -3   9     5416.92     5146.54    100.16 o 
  -3  -3   9     1389.65     1313.60     45.53 o 
  -2  -3   9    16645.12    15910.31    221.96 o 
  -1  -3   9    18605.43    18098.05    219.99 o 
   0  -3   9      822.52      770.95     25.20 o 
   1  -3   9     2085.38     2169.62     40.80 o 
   2  -3   9       46.21       76.99     10.63 o 
   3  -3   9     5752.03     5554.97     90.71 o 
   4  -3   9     7182.75     6826.68    129.91 o 
   5  -3   9     5650.69     5561.26     86.82 o 
   6  -3   9    15062.10    15563.00    248.45 o 
   7  -3   9      356.17      372.65     35.21 o 
   8  -3   9     1213.45     1209.68     88.42 o 
   9  -3   9       11.40       33.35     35.88 o 
  10  -3   9      660.16      614.32     78.55 o 
  11  -3   9     5606.76     5747.25    248.48 o 
  12  -3   9      425.62      419.27     94.70 o 
  13  -3   9     3600.94     4144.25    271.56 o 
 -11  -2   9      890.69      886.73    254.27 o 
 -10  -2   9     2604.69     2818.83    144.04 o 
  -9  -2   9      401.96      381.66     75.26 o 
  -8  -2   9     1407.23     1536.63    160.60 o 
  -7  -2   9      151.58      143.12     34.35 o 
  -6  -2   9      909.26     1041.65     55.69 o 
  -5  -2   9     3211.12     3286.79     90.47 o 
  -4  -2   9     1052.76     1007.66     50.62 o 
  -3  -2   9    19662.62    18938.88    382.89 o 
  -2  -2   9    13618.19    14454.08    167.79 o 
  -1  -2   9     9788.95    10075.52    154.28 o 
   0  -2   9     1606.70     1844.07     41.04 o 
   1  -2   9       53.76       20.80      9.65 o 
   2  -2   9     5251.62     5071.78     70.91 o 
   3  -2   9     1594.52     1564.49     49.80 o 
   4  -2   9    16936.77    17006.18    188.55 o 
   5  -2   9    15664.47    15613.77    176.41 o 
   6  -2   9        9.58      112.24     44.72 o 
   7  -2   9      231.64      239.74     29.18 o 
   8  -2   9        3.06       -3.03     31.24 o 
   9  -2   9     2274.19     2283.82    119.26 o 
  10  -2   9     5848.32     5960.65    210.01 o 
  11  -2   9     1281.75     1228.55    105.17 o 
  12  -2   9     5049.65     5146.91    395.83 o 
  13  -2   9        5.87       94.06     75.50 o 
 -11  -1   9      409.22      502.81     80.60 o 
 -10  -1   9      449.23      508.68    115.71 o 
  -9  -1   9      417.18      426.88     68.33 o 
  -8  -1   9        1.26      -31.23     31.23 o 
  -7  -1   9     2743.24     2798.60    128.39 o 
  -6  -1   9     1295.68     1326.83     75.30 o 
  -5  -1   9     4785.59     4847.71     97.68 o 
  -4  -1   9     8714.67     8406.92    124.34 o 
  -3  -1   9      471.55      541.66     26.51 o 
  -2  -1   9     2097.46     1931.96     40.04 o 
  -1  -1   9     1896.71     1898.39     63.30 o 
   0  -1   9     3300.78     3255.96     55.05 o 
   1  -1   9     7203.69     6791.60     97.13 o 
   2  -1   9      673.28      804.23     24.23 o 
   3  -1   9    60634.76    61117.06    615.19 o 
   4  -1   9    23977.85    24867.63    262.59 o 
   5  -1   9    26280.38    27106.13    285.97 o 
   6  -1   9      526.34      547.86     24.81 o 
   7  -1   9      154.73      136.07     21.34 o 
   8  -1   9    12565.08    12186.06    252.52 o 
   9  -1   9     1469.48     1523.65     99.61 o 
  10  -1   9     7407.07     7170.25    233.66 o 
  11  -1   9     3337.45     3205.05    156.00 o 
  12  -1   9      109.96      126.93     88.11 o 
  13  -1   9      385.43      590.70    123.56 o 
  14  -1   9       18.45       -6.82     75.03 o 
 -11   0   9     1073.89     1367.46    164.81 o 
 -10   0   9      384.38      387.32     68.81 o 
  -9   0   9       14.06       -8.32     41.44 o 
  -8   0   9      268.16      253.17     53.42 o 
  -7   0   9      122.02       90.57     40.41 o 
  -6   0   9     5375.42     5097.30    173.72 o 
  -5   0   9     1586.03     1438.44    117.56 o 
  -4   0   9     5064.34     5111.64     87.17 o 
  -3   0   9     3035.86     3072.65     65.64 o 
  -2   0   9      685.07      777.02     26.00 o 
  -1   0   9     1841.37     1761.20     37.58 o 
   0   0   9    14854.60    15540.64    178.35 o 
   1   0   9    39727.62    41072.60    462.06 o 
   2   0   9    41574.36    43563.17    530.59 o 
   3   0   9        6.66       -2.83      7.56 o 
   4   0   9     3191.08     3257.58     50.56 o 
   5   0   9      622.87      677.75     32.14 o 
   6   0   9     1486.47     1415.04     36.40 o 
   7   0   9     4844.33     4897.48    103.69 o 
   8   0   9      180.70      200.77     26.10 o 
   9   0   9    14783.64    15026.93    248.92 o 
  10   0   9     2233.80     2037.53    116.82 o 
  11   0   9     1947.16     1783.70    164.81 o 
  12   0   9      442.76      462.63     72.98 o 
  13   0   9       25.11      -28.84     45.56 o 
  14   0   9     2000.55     2304.42    214.45 o 
 -11   1   9       31.88       55.20     73.76 o 
 -10   1   9       22.57       22.23     46.07 o 
  -9   1   9      507.56      531.06     74.64 o 
  -8   1   9      991.37     1046.52    140.54 o 
  -7   1   9     6307.62     6521.30    305.42 o 
  -6   1   9      292.22      323.58     54.21 o 
  -5   1   9     8713.64     8551.42    189.01 o 
  -4   1   9     3698.11     3528.03     90.65 o 
  -3   1   9      226.45      244.41     19.54 o 
  -2   1   9     1845.51     1780.73     42.44 o 
  -1   1   9      306.19      377.81     19.06 o 
   0   1   9    26211.04    26037.62    282.54 o 
   1   1   9    19974.43    20304.44    254.76 o 
   2   1   9     9261.27     9221.55    115.79 o 
   3   1   9      495.36      521.53     20.46 o 
   4   1   9       92.92       88.40     12.89 o 
   5   1   9      116.03       90.10     10.81 o 
   6   1   9      377.89      359.79     25.37 o 
   7   1   9     8978.58     8719.34    156.70 o 
   8   1   9    18778.60    18730.63    292.36 o 
   9   1   9      121.18       81.09     23.81 o 
  10   1   9     3398.95     3461.90     94.56 o 
  11   1   9       97.03      112.53     32.69 o 
  12   1   9      375.51      340.05    114.60 o 
  13   1   9     1244.61     1509.29    121.69 o 
  14   1   9       44.89       78.20     75.03 o 
 -10   2   9       58.40       47.39     49.98 o 
  -9   2   9     1552.52     1621.68    341.98 o 
  -8   2   9     3666.11     3455.75    149.80 o 
  -7   2   9     1196.16     1168.08    104.93 o 
  -6   2   9     9336.25     9462.06    211.94 o 
  -5   2   9      220.48      271.17     37.97 o 
  -4   2   9      630.67      636.52     47.91 o 
  -3   2   9      188.01      166.12     24.41 o 
  -2   2   9     4721.15     4639.33    101.02 o 
  -1   2   9    31252.72    31371.28    445.15 o 
   0   2   9     4189.62     4403.48     81.70 o 
   1   2   9    48746.74    48925.92    473.41 o 
   2   2   9     5311.24     5675.38     74.46 o 
   3   2   9      805.76      894.48     23.12 o 
   4   2   9     4803.59     4701.47     63.64 o 
   5   2   9      943.65     1009.00     35.60 o 
   6   2   9    19632.13    19386.91    292.43 o 
   7   2   9     3796.05     3707.71     87.50 o 
   8   2   9     2246.70     2266.07     68.88 o 
   9   2   9     3182.14     3008.28     83.68 o 
  10   2   9      108.91      102.68     26.38 o 
  11   2   9     1064.66     1025.11     57.73 o 
  12   2   9      654.33      833.60     67.65 o 
  13   2   9     1076.03     1033.54    105.48 o 
  14   2   9     2491.77     2863.56    229.84 o 
 -10   3   9     1847.72     1811.94    126.84 o 
  -9   3   9      349.82      299.95     65.66 o 
  -8   3   9     3076.97     3086.37    143.20 o 
  -7   3   9     1715.59     1847.90     89.36 o 
  -6   3   9      865.82      804.31     60.61 o 
  -5   3   9      945.12      889.70     59.15 o 
  -4   3   9       18.17       -0.81     22.19 o 
  -3   3   9     5580.79     5591.79    137.06 o 
  -2   3   9     8139.32     8166.50    151.36 o 
  -1   3   9     4158.17     4403.97     83.56 o 
   0   3   9    19672.41    19760.40    226.47 o 
   1   3   9      167.04      226.43     17.10 o 
   2   3   9     3982.42     4165.44     59.93 o 
   3   3   9     2655.80     2613.43     41.20 o 
   4   3   9     3627.14     3591.86     60.48 o 
   5   3   9    17705.07    17138.22    213.17 o 
   6   3   9      212.62      219.67     32.83 o 
   7   3   9    14239.42    14023.59    227.91 o 
   8   3   9     2143.59     2034.05     65.53 o 
   9   3   9      362.57      365.52     34.90 o 
  10   3   9      699.76      759.39     49.06 o 
  11   3   9        5.61        5.17     24.88 o 
  12   3   9     5414.80     5537.59    160.98 o 
  13   3   9     1362.56     1412.32     87.94 o 
  14   3   9      931.79      943.47    148.79 o 
 -10   4   9      113.85      209.85     86.45 o 
  -9   4   9     3763.51     3787.32    168.32 o 
  -8   4   9      281.63      230.99     60.35 o 
  -7   4   9      723.68      718.27     63.98 o 
  -6   4   9        4.20      -12.38     24.41 o 
  -5   4   9      155.94      155.18     43.83 o 
  -4   4   9     6915.86     6545.88    159.54 o 
  -3   4   9     1166.38     1255.20     62.87 o 
  -2   4   9    13971.75    13764.88    260.90 o 
  -1   4   9     4329.65     4131.41    101.32 o 
   0   4   9      113.55      152.13     25.23 o 
   1   4   9      447.96      565.84     24.68 o 
   2   4   9     4509.12     4789.16    113.20 o 
   3   4   9    27852.51    28414.97    268.95 o 
   4   4   9    30880.60    31156.65    309.90 o 
   5   4   9    11938.99    11799.46    156.85 o 
   6   4   9    15772.53    15828.71    248.53 o 
   7   4   9       49.48       52.25     19.02 o 
   8   4   9      297.82      325.81     30.82 o 
   9   4   9      188.14      198.35     28.50 o 
  10   4   9     1281.90     1294.89     62.91 o 
  11   4   9    11462.49    11521.71    216.65 o 
  12   4   9      170.37      148.69     40.28 o 
  13   4   9     3027.23     3297.26    125.20 o 
  14   4   9      178.48      115.36     49.48 o 
  15   4   9       25.87       26.49     69.63 o 
  -9   5   9       39.74        6.27     42.30 o 
  -8   5   9      488.16      512.64     61.94 o 
  -7   5   9        9.85      -10.60     29.09 o 
  -6   5   9     1399.48     1273.97    132.10 o 
  -5   5   9     5211.34     5429.99    190.33 o 
  -4   5   9       16.12       70.47     27.91 o 
  -3   5   9    25814.83    24958.15    436.24 o 
  -2   5   9     3443.52     3284.53     88.48 o 
  -1   5   9     2555.02     2625.81    120.21 o 
   0   5   9       37.61       60.20     15.05 o 
   1   5   9     2161.04     2312.83     48.27 o 
   2   5   9    25778.83    26112.00    287.30 o 
   3   5   9     3138.89     3104.25     47.22 o 
   4   5   9    24103.35    23926.78    304.70 o 
   5   5   9    17441.83    17826.28    223.86 o 
   6   5   9      196.01      175.29     22.76 o 
   7   5   9      700.17      739.67     42.17 o 
   8   5   9      996.29     1019.83     49.42 o 
   9   5   9     6383.25     6237.26    134.06 o 
  10   5   9     6998.57     6602.31    214.66 o 
  11   5   9     2580.35     2691.73    109.19 o 
  12   5   9     7515.54     7526.27    167.79 o 
  13   5   9      273.22      225.11     47.52 o 
  14   5   9        0.35      -32.52     32.52 o 
  15   5   9      231.34      292.74     70.62 o 
  -9   6   9      111.88       73.56     48.24 o 
  -8   6   9        4.17      -13.04     34.21 o 
  -7   6   9     1324.22     1296.34     82.16 o 
  -6   6   9     1195.80     1105.02     73.89 o 
  -5   6   9     3146.57     3336.40    114.05 o 
  -4   6   9     9189.60     9190.84    207.60 o 
  -3   6   9      178.55      180.56     33.44 o 
  -2   6   9     8711.09     8508.94    166.30 o 
  -1   6   9      181.20      181.95     25.55 o 
   0   6   9     2813.34     2516.67     94.74 o 
   1   6   9    25827.28    26940.53    491.43 o 
   2   6   9     2216.04     2261.05     50.10 o 
   3   6   9    21555.03    21729.68    213.40 o 
   4   6   9      513.83      460.24     18.01 o 
   5   6   9      108.12       75.86     17.70 o 
   6   6   9     1612.00     1539.28     56.12 o 
   7   6   9       91.91       66.78     25.50 o 
   8   6   9    13941.00    13514.03    229.16 o 
   9   6   9     2376.14     2272.60     74.39 o 
  10   6   9     7085.61     6725.90    146.43 o 
  11   6   9     2411.22     2567.14     87.55 o 
  12   6   9      563.11      524.95     49.54 o 
  13   6   9      122.99      111.68     34.89 o 
  14   6   9       51.55       51.11     38.96 o 
  15   6   9     1471.76     1697.30    130.18 o 
  -8   7   9      715.88      798.12     88.99 o 
  -7   7   9      297.89      248.53     47.53 o 
  -6   7   9     6125.92     6039.59    204.51 o 
  -5   7   9     1105.46     1152.17     73.41 o 
  -4   7   9     1670.20     1598.10     79.45 o 
  -3   7   9     2279.49     2179.20    102.87 o 
  -2   7   9        9.50       33.68     20.09 o 
  -1   7   9     1882.20     1953.85     72.85 o 
   0   7   9     4184.54     4333.49    101.80 o 
   1   7   9    12723.57    12483.45    188.92 o 
   2   7   9    23083.31    22641.60    278.41 o 
   3   7   9       26.52       23.53      9.67 o 
   4   7   9     1083.59     1121.46     37.55 o 
   5   7   9     3092.61     3157.29    118.09 o 
   6   7   9     1347.14     1275.23     46.02 o 
   7   7   9    12421.99    11952.67    205.99 o 
   8   7   9      859.83      729.53     58.08 o 
   9   7   9     8699.00     8752.48    171.46 o 
  10   7   9      204.20      193.99     31.82 o 
  11   7   9      602.55      595.48     48.91 o 
  12   7   9      121.77      146.03     34.69 o 
  13   7   9      342.27      320.36     45.32 o 
  14   7   9     3790.99     3937.06    126.94 o 
  15   7   9      629.46      642.97     76.70 o 
  -8   8   9      523.56      514.88    118.41 o 
  -7   8   9     3524.50     3456.51    237.00 o 
  -6   8   9      189.06      222.39     44.63 o 
  -5   8   9     2198.59     2274.59     97.35 o 
  -4   8   9      366.92      311.08     45.20 o 
  -3   8   9      132.67      108.19     27.75 o 
  -2   8   9     3660.09     3458.22    129.17 o 
  -1   8   9       14.35       20.64     17.98 o 
   0   8   9    14159.19    13962.99    237.73 o 
   1   8   9     4469.36     4150.51     88.33 o 
   2   8   9      683.00      582.13     45.97 o 
   3   8   9       44.34       57.36     13.92 o 
   4   8   9      133.62      150.38     19.05 o 
   5   8   9     5910.24     5739.63     99.17 o 
   6   8   9     2041.05     1861.34     56.33 o 
   7   8   9     9977.35     9613.06    176.55 o 
   8   8   9    17301.61    16850.96    276.69 o 
   9   8   9        4.34       -8.28     17.97 o 
  10   8   9      356.86      402.77     40.16 o 
  11   8   9       59.27       18.96     24.39 o 
  12   8   9     2171.38     1960.19    101.55 o 
  13   8   9     2552.31     2646.56    100.27 o 
  14   8   9      248.45      192.32     46.49 o 
  15   8   9     3386.80     3953.27    152.87 o 
  -7   9   9      190.99      162.41     59.71 o 
  -6   9   9     1428.97     1499.36     89.75 o 
  -5   9   9      226.08      252.82     41.50 o 
  -4   9   9     1050.26      995.85     62.66 o 
  -3   9   9     1441.17     1462.36     71.41 o 
  -2   9   9     2313.36     2337.87     80.63 o 
  -1   9   9     9989.56     9692.31    187.14 o 
   0   9   9      740.08      805.47     47.39 o 
   1   9   9     4329.64     4345.17     93.78 o 
   2   9   9      148.57      155.67     21.20 o 
   3   9   9     1692.69     1786.83     49.03 o 
   4   9   9    12485.59    12350.53    195.42 o 
   5   9   9       28.36       40.70     15.78 o 
   6   9   9    12769.90    12738.58    221.57 o 
   7   9   9     2768.01     2729.16     82.63 o 
   8   9   9     2853.57     2599.86     80.03 o 
   9   9   9      451.89      490.67     44.02 o 
  10   9   9       98.33       90.39     28.87 o 
  11   9   9     2341.75     2379.07    108.84 o 
  12   9   9     2432.05     2341.06     90.70 o 
  13   9   9     3179.94     3122.74    117.36 o 
  14   9   9     4965.28     5427.53    152.53 o 
  15   9   9       13.81      -38.79     38.79 o 
  -7  10   9      605.43      726.97     99.38 o 
  -6  10   9        5.67      -34.62     34.62 o 
  -5  10   9      449.79      480.45     61.39 o 
  -4  10   9      349.17      220.33     38.88 o 
  -3  10   9     6993.96     6991.13    160.10 o 
  -2  10   9     7593.09     7536.43    163.50 o 
  -1  10   9     1152.28     1224.97     61.10 o 
   0  10   9     3622.80     3331.06     94.03 o 
   1  10   9        1.47       -6.32     17.24 o 
   2  10   9     2010.85     1982.38     66.83 o 
   3  10   9     6440.13     6395.35    109.00 o 
   4  10   9     4862.55     4720.89    102.98 o 
   5  10   9    24497.86    24062.26    338.22 o 
   6  10   9      145.58      136.17     23.33 o 
   7  10   9     4011.26     3761.03     96.58 o 
   8  10   9       18.81       11.16     20.11 o 
   9  10   9      669.00      622.31     47.55 o 
  10  10   9     5357.86     5305.16    131.13 o 
  11  10   9        7.59       26.48     29.13 o 
  12  10   9    10225.13    10417.42    215.82 o 
  13  10   9     2526.56     2597.08    101.86 o 
  14  10   9      575.07      566.07     58.93 o 
  15  10   9      192.21       82.16     72.96 o 
  -7  11   9        5.87       11.58     90.57 o 
  -6  11   9      189.50       82.12     55.25 o 
  -5  11   9      218.99      220.16     53.81 o 
  -4  11   9     4307.09     4425.16    152.32 o 
  -3  11   9      629.67      583.18     53.04 o 
  -2  11   9     8172.41     7879.48    172.47 o 
  -1  11   9     1378.41     1359.17     66.26 o 
   0  11   9      261.40      290.29     35.73 o 
   1  11   9      281.98      292.11     33.58 o 
   2  11   9      311.56      292.48     29.76 o 
   3  11   9     6504.12     6533.48    136.12 o 
   4  11   9     7025.18     6800.15    201.96 o 
   5  11   9     1143.68     1168.83     52.69 o 
   6  11   9     5015.73     4937.59    105.02 o 
   7  11   9      123.31       88.57     26.15 o 
   8  11   9      911.38      900.92     48.77 o 
   9  11   9     3381.99     3291.03     97.36 o 
  10  11   9     2186.70     2166.40     81.60 o 
  11  11   9    14192.24    14172.39    351.27 o 
  12  11   9      140.74      130.94     37.18 o 
  13  11   9      702.35      689.91     61.58 o 
  14  11   9       29.10        9.84     34.42 o 
  -6  12   9     1291.21     1511.80    194.94 o 
  -5  12   9     2563.27     2818.04    129.30 o 
  -4  12   9      126.06       98.55     42.00 o 
  -3  12   9     4965.42     4957.22    161.62 o 
  -2  12   9      182.72      201.66     57.33 o 
  -1  12   9       32.73      -12.84     22.61 o 
   0  12   9      737.13      776.04     52.67 o 
   1  12   9      483.26      432.50     41.53 o 
   2  12   9    10381.06    10545.45    301.03 o 
   3  12   9     2849.47     2934.10     78.73 o 
   4  12   9     9574.81     9567.24    170.82 o 
   5  12   9     3983.13     3962.24     96.87 o 
   6  12   9      921.73      928.35     55.52 o 
   7  12   9     2420.19     2368.34     81.10 o 
   8  12   9     1089.88     1059.70     53.49 o 
   9  12   9     9882.30     9317.43    188.88 o 
  10  12   9     6362.26     6107.21    239.67 o 
  11  12   9     1463.87     1482.86     76.11 o 
  12  12   9     1895.22     1929.83     88.47 o 
  13  12   9       76.70       83.22     42.08 o 
  14  12   9      393.07      322.65     52.74 o 
  -5  13   9     1370.14     1518.08    125.79 o 
  -4  13   9     2788.26     2673.98    168.29 o 
  -3  13   9       14.65       -4.01     35.45 o 
  -2  13   9      112.59      129.36     72.18 o 
  -1  13   9       20.80       19.67     26.92 o 
   0  13   9     5086.88     4855.78    171.05 o 
   1  13   9    15421.91    15372.19    272.63 o 
   2  13   9     1063.90      984.72     51.95 o 
   3  13   9    13217.52    13241.48    216.13 o 
   4  13   9      822.37      823.22     57.74 o 
   5  13   9        0.59       -0.44     21.81 o 
   6  13   9      827.96      800.71     54.29 o 
   7  13   9     1415.65     1369.35     67.60 o 
   8  13   9    14284.38    13653.94    250.45 o 
   9  13   9     1208.93     1314.36     71.26 o 
  10  13   9     5311.98     5353.74    138.04 o 
  11  13   9     1303.02     1306.26     98.06 o 
  12  13   9       48.13       34.15     33.35 o 
  13  13   9     1276.15     1226.88     82.28 o 
  14  13   9      273.35      355.21     63.83 o 
  -4  14   9      141.66      141.49     61.37 o 
  -3  14   9        4.44        4.24     33.74 o 
  -2  14   9       81.81       29.48     37.81 o 
  -1  14   9     6309.34     6295.89    254.17 o 
   0  14   9     4063.71     4225.46    190.11 o 
   1  14   9     5036.12     5115.39    131.99 o 
   2  14   9     5231.64     5311.17    118.90 o 
   3  14   9      163.78      168.82     35.59 o 
   4  14   9      237.30      262.15     34.77 o 
   5  14   9      724.52      753.97     55.53 o 
   6  14   9     6649.69     6431.56    151.00 o 
   7  14   9    13867.80    13672.92    252.89 o 
   8  14   9     1298.35     1347.47     69.89 o 
   9  14   9     5400.66     5372.83    128.65 o 
  10  14   9      207.54      194.68     37.87 o 
  11  14   9       26.87       56.17     31.87 o 
  12  14   9      538.48      491.61     54.90 o 
  13  14   9      145.09      121.16     40.69 o 
  -3  15   9      335.63      289.16     83.75 o 
  -2  15   9     2956.32     2982.15    173.41 o 
  -1  15   9        2.27       57.51     56.43 o 
   0  15   9     9738.68     9765.31    429.25 o 
   1  15   9     2422.65     2554.53    111.72 o 
   2  15   9      889.61      976.19     61.14 o 
   3  15   9      291.48      328.21     46.00 o 
   4  15   9      125.07      156.63     32.09 o
[truncated: 316,752 more chars]
